# Supplementary material for: Metabolic Peculiarities of Paracoccidioides brasiliensis Dimorphism as Demonstrated by iTRAQ Labeling Proteomics
Source: Front Microbiol. 2019 Mar 20;10:555. doi: 10.3389/fmicb.2019.00555 (PMC6436475; doi:10.3389/fmicb.2019.00555)
Supplement: Supplementary file 6 [file Table_1.XLSX]

## Sheet: Table S1.
Table S1. Total the identified proteins from Paracoccidioides brasiliensis in mycelia phase, mycelia-to-yeast transition and yeast phases (1008 proteins)
Acession numbera	Protein descriptionb	Coverage	# Peptides	# PSMs	# Unique Peptides	# Protein Groups	# AAs	MW [kDa]	calc. pI	Found in Sample: [S2] F2: 114, Sample, Micelio	Found in Sample: [S1] F1: 114, Sample, Micelio	Found in Sample: [S3] F3: 114, Sample, Micelio	Found in Sample: [S6] F2: 115, Sample, Levedura	Found in Sample: [S4] F1: 115, Sample, Levedura	Found in Sample: [S8] F3: 115, Sample, Levedura	Found in Sample: [S7] F2: 116, Sample, Transição	Found in Sample: [S5] F1: 116, Sample, Transição	Found in Sample: [S9] F3: 116, Sample, Transição	Modifications	Abundance Ratio: (Levedura) / (Micelio)	Abundance Ratio: (Transição) / (Micelio)	Abundance Ratio: (Micelio) / (Levedura)	Abundance Ratio: (Transição) / (Levedura)	Abundance Ratio: (Micelio) / (Transição)	Abundance Ratio: (Levedura) / (Transição)	Abundance Ratio (log2): (Levedura) / (Micelio)	Abundance Ratio (log2): (Transição) / (Micelio)	Abundance Ratio (log2): (Micelio) / (Levedura)	Abundance Ratio (log2): (Transição) / (Levedura)	Abundance Ratio (log2): (Micelio) / (Transição)	Abundance Ratio (log2): (Levedura) / (Transição)	Abundances (Grouped): Micelio	Abundances (Grouped): Levedura	Abundances (Grouped): Transição	Abundances (Grouped) Count: Micelio	Abundances (Grouped) Count: Levedura	Abundances (Grouped) Count: Transição	Abundances (Scaled): F2: 114, Sample, Micelio	Abundances (Scaled): F1: 114, Sample, Micelio	Abundances (Scaled): F3: 114, Sample, Micelio	Abundances (Scaled): F2: 115, Sample, Levedura	Abundances (Scaled): F1: 115, Sample, Levedura	Abundances (Scaled): F3: 115, Sample, Levedura	Abundances (Scaled): F2: 116, Sample, Transição	Abundances (Scaled): F1: 116, Sample, Transição	Abundances (Scaled): F3: 116, Sample, Transição	Abundances Count: F2: 114, Sample, Micelio	Abundances Count: F1: 114, Sample, Micelio	Abundances Count: F3: 114, Sample, Micelio
PADG_05587	U2 small nuclear ribonucleoprotein	24.4361	4	18	4	1	266	29.1	7.25	High	High	High	High	High	High	High	High	High		0.518	0.783	1.932	1.512	1.278	0.661	-0.95	-0.35	0.95	0.6	0.35	-0.6	130.4	67.5	102.1	3	3	3	128.5	133.3	129.4	64.4	69	69.2	107.1	97.7	101.4	3	3	3
PADG_04918	1,3-beta-glucanosyltransferase	1.70132	1	6	1	1	529	57	5.64	High	High	High	High	High	High	High	High	High		0.345	0.717	2.896	2.076	1.395	0.482	-1.53	-0.48	1.53	1.05	0.48	-1.05	145.5	50.2	104.3	3	3	3	145.1	145.7	145.6	55.2	50.6	44.9	99.6	103.7	109.5	1	1	1
PADG_08212	hypothetical protein	51.875	6	54	6	1	160	17.4	5.35	High	High	High	High	High	High	High	High	High		0.144	0.737	6.967	5.138	1.356	0.195	-2.8	-0.44	2.8	2.36	0.44	-2.36	159.5	22.9	117.6	3	3	3	159.4	147.6	171.4	21.1	19.7	27.9	119.4	132.7	100.7	5	7	3
PADG_06490	formamidase	58.6563	20	252	20	1	387	42.3	6.09	High	High	High	High	High	High	High	High	High		0.203	0.91	4.918	4.475	1.099	0.223	-2.3	-0.14	2.3	2.16	0.14	-2.16	142	28.9	129.2	3	3	3	153.6	120.8	151.5	28.3	33.5	24.8	118.1	145.8	123.7	19	23	20
PADG_05919	Uncharacterized protein	4.77387	1	6	1	1	398	42.5	6.38	High	High	High	High	High	High	High	High	High		0.433	0.759	2.307	1.75	1.318	0.571	-1.21	-0.4	1.21	0.81	0.4	-0.81	136.9	59.3	103.8	3	3	3	136.3	133.3	140.9	65.4	55	57.5	98.2	111.6	101.6	1	1	1
PADG_03654	hypothetical protein	15.9292	2	9	2	1	113	12.6	5.17	High	High	High	High	High	High	High	High	High		0.126	0.492	7.957	3.917	2.032	0.255	-2.99	-1.02	2.99	1.97	1.02	-1.97	185.4	23.3	91.3	3	3	3	163.3	181	212	26.9	25.1	17.9	109.8	94	70	2	2	2
PADG_05929	protein-L-isoaspartate O-methyltransferase	5.69106	1	5	1	1	246	26.3	7.24	High	High	High	High	High	High	High	High	High		0.271	0.745	3.693	2.751	1.343	0.363	-1.88	-0.42	1.88	1.46	0.42	-1.46	148.8	40.3	110.9	3	3	3	133.9	157.8	154.9	37.5	44.7	38.7	128.6	97.5	106.4	1	1	1
PADG_04795	deubiquitination-protection protein dph1	20.2062	5	41	5	1	485	51	5.22	High	High	High	High	High	High	High	High	High		0.408	0.759	2.451	1.861	1.317	0.537	-1.29	-0.4	1.29	0.9	0.4	-0.9	138.4	56.5	105.1	3	3	3	126.4	142.9	146.1	63.4	53.3	52.7	110.2	103.8	101.3	4	5	4
PADG_11405	Alcohol dehydrogenase 1	74.2063	12	109	12	1	252	26.7	8.51	High	High	High	High	High	High	High	High	High		0.335	0.816	2.985	2.434	1.226	0.411	-1.58	-0.29	1.58	1.28	0.29	-1.28	139.5	46.7	113.8	3	3	3	137.5	140.4	140.5	56	43.1	41.1	106.4	116.5	118.3	9	15	11
PADG_00994	chitinase	33.2812	15	147	15	1	640	71	7.25	High	High	High	High	High	High	High	High	High		0.213	0.679	4.7	3.191	1.473	0.313	-2.23	-0.56	2.23	1.67	0.56	-1.67	158.6	33.7	107.7	3	3	3	151.5	142.9	181.3	31	38.1	32.2	117.5	119	86.5	15	17	16
PADG_03691	cell wall glucanase	3.24074	1	6	1	1	432	44.8	6.79	High	High	High	High	High	High	High	High	High		0.181	0.789	5.518	4.355	1.267	0.23	-2.46	-0.34	2.46	2.12	0.34	-2.12	152.2	27.6	120.2	3	3	3	130.1	169.6	157.1	32.9	20.8	29.1	137	109.6	113.9	1	1	1
PADG_08191	cAMP-dependent kinase regulatory subunit	18.4091	4	11	4	1	440	47	5.97	High	High	High	High	High	High	High	High	High		0.416	0.837	2.403	2.011	1.195	0.497	-1.26	-0.26	1.26	1.01	0.26	-1.01	133.2	55.4	111.4	3	3	3	124.1	137.5	137.8	52.9	52.4	60.9	122.9	110.1	101.3	1	3	2
PADG_02604	hypothetical protein	13.9303	3	22	3	1	402	43	5.57	High	High	High	High	High	High	High	High	High		0.158	0.714	6.349	4.53	1.402	0.221	-2.67	-0.49	2.67	2.18	0.49	-2.18	160.3	25.3	114.4	3	3	3	147.3	147.5	186.2	21.6	26.4	27.8	131.1	126.2	86	3	4	2
PADG_02181	HAD-superfamily hydrolase	20	4	24	4	1	275	30.6	6.32	High	High	High	High	High	High	High	High	High		0.373	0.591	2.682	1.585	1.692	0.631	-1.42	-0.76	1.42	0.66	0.76	-0.66	152.8	57	90.3	3	3	3	163.2	150	145.1	59.1	58.5	53.3	77.7	91.5	101.7	2	4	2
PADG_12447	hypothetical protein	38.8785	10	73	10	1	535	56.6	5.69	High	High	High	High	High	High	High	High	High	Phospho [S383]	0.352	0.879	2.838	2.494	1.138	0.401	-1.5	-0.19	1.5	1.32	0.19	-1.32	134.4	47.4	118.2	3	3	3	124.3	140.2	138.8	56.3	39.1	46.8	119.4	120.8	114.4	7	5	10
PADG_00649	alcohol oxidase	37.5828	14	60	14	1	604	65.9	6.71	High	High	High	High	High	High	High	High	High		0.313	0.805	3.198	2.575	1.242	0.388	-1.68	-0.31	1.68	1.36	0.31	-1.36	141.6	44.3	114.1	3	3	3	148.1	121.4	155.4	43.5	45	44.4	108.4	133.7	100.2	7	7	11
PADG_00576	RNA recognition domain-containing protein containing protein, variant	21.7822	6	24	6	1	303	35.2	9.17	High	High	High	High	High	High	High	High	High		0.279	0.629	3.584	2.256	1.589	0.443	-1.84	-0.67	1.84	1.17	0.67	-1.17	157.2	43.9	98.9	3	3	3	139.8	172.4	159.3	50.5	34.9	46.2	109.7	92.6	94.5	3	4	5
PADG_04907	hypothetical protein	45.977	5	20	5	1	87	9.4	7.25	High	High	High	High	High	High	High	High	High		0.085	0.492	11.727	5.766	2.034	0.173	-3.55	-1.02	3.55	2.53	1.02	-2.53	190.2	16.2	93.5	3	3	3	175.7	168.2	226.9	15.3	15.5	17.9	109	116.3	55.3	1	4	2
PADG_05081	Aldehyde dehydrogenase	50.211	18	142	18	1	474	52	7.58	High	High	High	High	High	High	High	High	High		0.397	0.944	2.516	2.375	1.059	0.421	-1.33	-0.08	1.33	1.25	0.08	-1.25	128.1	50.9	120.9	3	3	3	130.1	116.2	138.1	57.7	52	43.1	112.2	131.8	118.9	12	17	12
PADG_04499	cell wall protein ECM33 precursor	11.3111	4	13	4	1	389	41.1	5.45	High	High	High	High	High	High	High	High	High		0.367	0.653	2.722	1.779	1.53	0.562	-1.44	-0.61	1.44	0.83	0.61	-0.83	148.5	54.5	97	3	3	3	145.1	139.4	160.8	53.3	64.6	45.7	101.6	96	93.4	2	3	2
PADG_00814	branchpoint-bridging protein	6.62252	2	10	2	1	604	65.5	8.54	High	High	High	High	High	High	High	High	High		0.256	0.69	3.908	2.699	1.448	0.371	-1.97	-0.53	1.97	1.43	0.53	-1.43	154.1	39.4	106.4	3	3	3	135.2	152.5	174.7	47.4	33.7	37.2	117.4	113.7	88.1	1	2	1
PADG_05157	cell surface protein, putative	22.9268	3	13	3	1	410	41.1	7.53	High	High	High	High	High	High	High	High	High		0.165	0.568	6.075	3.452	1.76	0.29	-2.6	-0.82	2.6	1.79	0.82	-1.79	173.1	28.5	98.4	3	3	3	142.2	175.7	201.4	35.1	28.2	22.2	122.6	96.1	76.4	2	1	2
PADG_08021	phospho-2-dehydro-3-deoxyheptonate aldolase	20.5074	5	20	5	1	473	51.6	8.82	High	High	High	High	High	High	High	High	High		0.609	0.709	1.642	1.164	1.41	0.859	-0.72	-0.5	0.72	0.22	0.5	-0.22	129.4	78.8	91.8	3	3	3	125.8	130.5	132	86.3	75.5	74.6	87.9	94.1	93.3	1	3	5
PADG_0417	Inorganic pyrophosphatase	46.1039	16	61	16	1	462	51	8	High	High	High	High	High	High	High	High	High		0.655	0.894	1.527	1.366	1.118	0.732	-0.61	-0.16	0.61	0.45	0.16	-0.45	117.7	77.1	105.2	3	3	3	116.7	118.7	117.6	82.3	71.6	77.3	101	109.7	105.1	8	10	14
PADG_02658	nucleoside-diphosphate-sugar epimerase	24.1477	6	21	6	1	352	38.6	6.61	High	High	High	High	High	High	High	High	High		0.327	0.746	3.057	2.281	1.34	0.438	-1.61	-0.42	1.61	1.19	0.42	-1.19	144.7	47.3	108	3	3	3	144.6	147	142.6	39.3	43.3	59.3	116.1	109.7	98.1	3	3	4
PADG_02214	4-aminobutyrate aminotransferase	53.4	18	98	18	1	500	55	9.19	High	High	High	High	High	High	High	High	High		0.599	0.969	1.67	1.618	1.032	0.618	-0.74	-0.05	0.74	0.69	0.05	-0.69	116.8	70	113.2	3	3	3	119.9	120.8	109.7	64.9	74.4	70.6	115.2	104.8	119.6	9	10	17
PADG_06087	hypothetical protein	12	1	8	1	1	125	14.5	9.11	High	High	High	High	High	High	High	High	High		0.354	0.579	2.826	1.637	1.726	0.611	-1.5	-0.79	1.5	0.71	0.79	-0.71	155.2	54.9	89.9	3	3	3	141.1	159.8	164.6	57.5	47.9	59.3	101.4	92.3	76	1	1	1
PADG_04343	short chain dehydrogenase/reductase	14.7157	3	15	3	1	299	32.9	6.62	High	High	High	High	High	High	High	High	High		0.353	0.815	2.83	2.306	1.227	0.434	-1.5	-0.3	1.5	1.21	0.3	-1.21	138.4	48.9	112.7	3	3	3	135.6	147.2	132.3	49.7	38	59	114.7	114.8	108.7	3	2	2
PADG_05160	Dipeptidyl peptidase 3	14.7668	9	27	9	1	772	86.3	7.2	High	High	High	High	High	High	High	High	High		0.539	0.786	1.854	1.457	1.272	0.686	-0.89	-0.35	0.89	0.54	0.35	-0.54	129	69.6	101.4	3	3	3	119.7	132.9	134.5	72.6	63.7	72.4	107.7	103.4	93.1	5	4	5
PADG_03423	glutathione S-transferase Gst3	16.9231	5	23	5	1	390	45.2	8.69	High	High	High	High	High	High	High	High	High		0.55	0.803	1.819	1.461	1.245	0.684	-0.86	-0.32	0.86	0.55	0.32	-0.55	127.5	70.1	102.4	3	3	3	117.9	133.8	130.8	74.3	63.4	72.5	107.7	102.8	96.7	4	3	3
PADG_01455	KH domain RNA-binding protein	61.5385	15	116	15	1	364	38.6	6.29	High	High	High	High	High	High	High	High	High		0.558	0.746	1.791	1.337	1.34	0.748	-0.84	-0.42	0.84	0.42	0.42	-0.42	130.2	72.7	97.1	3	3	3	123.4	131.6	135.6	81	71.5	65.5	95.7	96.8	99	15	17	12
PADG_07356	woronin body major protein	33.4096	13	59	13	1	437	50	6.71	High	High	High	High	High	High	High	High	High		0.326	0.821	3.07	2.519	1.219	0.397	-1.62	-0.29	1.62	1.33	0.29	-1.33	139.8	45.5	114.7	3	3	3	137	123.4	158.9	53.2	41.9	41.5	109.8	134.8	99.6	6	12	7
PADG_07970	dihydroorotase, homodimeric	30.7042	7	26	7	1	355	39	7.05	High	High	High	High	High	High	High	High	High		0.456	0.611	2.192	1.34	1.637	0.746	-1.13	-0.71	1.13	0.42	0.71	-0.42	145.1	66.2	88.7	3	3	3	136.7	143.7	155	77.4	61.6	59.6	85.9	94.7	85.4	3	4	5
PADG_08587	Peptidylprolyl isomerase	37.1429	4	14	4	1	140	15.3	5.87	High	High	High	High	High	High	High	High	High		0.647	1.035	1.546	1.601	0.966	0.625	-0.63	0.05	0.63	0.68	-0.05	-0.68	111.9	72.3	115.8	3	3	3	108.5	121.2	105.9	75.6	66.3	75.2	115.9	112.5	119	2	2	3
PADG_02924	G2/M phase checkpoint control protein Sum2	9.21053	3	13	3	1	608	63.7	9.44	High	High	High	High	High	High	High	High	High		0.573	0.866	1.744	1.51	1.155	0.662	-0.8	-0.21	0.8	0.59	0.21	-0.59	123	70.5	106.5	3	3	3	116.5	129	123.3	79	67.1	65.5	104.4	103.9	111.2	2	3	1
PADG_06699	Uncharacterized protein	8.10127	2	8	2	1	395	43.7	6.37	High	High	High	High	High	High	High	High	High		0.416	1.786	2.401	4.288	0.56	0.233	-1.26	0.84	1.26	2.1	-0.84	-2.1	93.7	39	167.3	3	3	3	85.4	104.6	91.1	38.1	27.8	51.2	176.6	167.6	157.7	1	2	1
PADG_07319	septin-1	15.4639	4	15	4	1	388	44.7	5.45	High	High	High	High	High	High	High	High	High		0.443	0.721	2.256	1.627	1.386	0.614	-1.17	-0.47	1.17	0.7	0.47	-0.7	138.6	61.4	100	3	3	3	133.1	153.2	129.5	63.4	51.9	69	103.5	94.9	101.5	2	2	4
PADG_08081	zinc knuckle domain	49.4737	4	12	4	1	190	19.5	8.05	High	High	High	High	High	High	High	High	High		0.174	0.584	5.731	3.346	1.713	0.299	-2.52	-0.78	2.52	1.74	0.78	-1.74	170.6	29.8	99.6	3	3	3	139.3	178.4	194.2	34.3	34.7	20.3	126.5	86.9	85.5	1	3	2
PADG_04260	NIMA-interacting protein TinC	11.7586	6	19	6	1	961	108.7	6.79	High	High	High	High	High	High	High	High	High		0.424	0.835	2.357	1.969	1.197	0.508	-1.24	-0.26	1.24	0.98	0.26	-0.98	132.8	56.3	110.9	3	3	3	124.9	142.2	131.3	49.8	62.5	56.6	125.3	95.3	112.1	1	3	4
PADG_01857	Uncharacterized protein	80.3279	4	23	4	1	61	6.8	7.42	High	High	High	High	High	High	High	High	High		0.179	0.48	5.582	2.68	2.083	0.373	-2.48	-1.06	2.48	1.42	1.06	-1.42	180.8	32.4	86.8	3	3	3	173.7	168.5	200.2	30.8	26.9	39.5	95.5	104.6	60.3	3	3	2
PADG_00073	SAM-dependent methyltransferase COQ5 family [Paracoccidioides lutzii Pb01]	18.4669	3	17	3	1	287	30.6	5.77	High	High	High	High	High	High	High	High	High		0.295	0.708	3.393	2.401	1.413	0.417	-1.76	-0.5	1.76	1.26	0.5	-1.26	149.8	44.2	106	3	3	3	158.5	141.5	149.5	48.2	51.9	32.3	93.3	106.6	118.2	2	2	3
PADG_02967	Uncharacterized protein	34.5238	18	77	18	1	588	61.9	5.49	High	High	High	High	High	High	High	High	High	Phospho [T484; S485]	0.397	0.833	2.519	2.098	1.201	0.477	-1.33	-0.26	1.33	1.07	0.26	-1.07	134.5	53.4	112	3	3	3	141.3	119	143.3	59.3	57	43.8	99.3	123.9	112.9	12	17	5
PADG_00335	40S ribosomal protein S14	70.1987	13	78	13	1	151	16	10.71	High	High	High	High	High	High	High	High	High		0.655	0.865	1.526	1.32	1.155	0.757	-0.61	-0.21	0.61	0.4	0.21	-0.4	119	78	103	3	3	3	113.3	123.9	119.8	74.9	77.9	81.2	111.9	98.2	99	10	10	11
PADG_06021	hypothetical protein	30.303	5	24	5	1	297	30	5.1	High	High	High	High	High	High	High	High	High		0.298	0.664	3.36	2.231	1.506	0.448	-1.75	-0.59	1.75	1.16	0.59	-1.16	152.9	45.5	101.5	3	3	3	131.8	150.3	176.7	52.9	49.1	34.5	115.3	100.5	88.8	3	2	4
PADG_00322	xanthine-guanine phosphoribosyl transferase	32.6829	5	19	5	1	205	23	5.47	High	High	High	High	High	High	High	High	High		0.383	0.821	2.611	2.145	1.217	0.466	-1.38	-0.28	1.38	1.1	0.28	-1.1	136.1	52.1	111.8	3	3	3	117.2	152.1	138.9	60.5	42	53.9	122.3	105.8	107.2	4	4	2
PADG_04687	short-chain dehydrogenase reductase family	33.4545	6	36	6	1	275	29.4	6.3	High	High	High	High	High	High	High	High	High		0.649	0.865	1.542	1.333	1.157	0.75	-0.62	-0.21	0.62	0.41	0.21	-0.41	119.4	77.4	103.2	3	3	3	116.5	112.4	129.1	79.2	80.7	72.4	104.3	106.9	98.4	3	4	5
PADG_08034	dienelactone hydrolase family protein	57.9592	8	75	8	1	245	26.5	5.99	High	High	High	High	High	High	High	High	High		0.348	0.697	2.875	2.003	1.435	0.499	-1.52	-0.52	1.52	1	0.52	-1	146.7	51	102.2	3	3	3	143.8	132.1	164.4	49.2	48.5	55.4	107.1	119.4	80.2	6	6	9
PADG_07418	superoxide dismutase [Cu-Zn]	67.4699	7	107	7	1	166	17.3	6.4	High	High	High	High	High	High	High	High	High		0.284	0.742	3.526	2.615	1.348	0.382	-1.82	-0.43	1.82	1.39	0.43	-1.39	148.1	42	109.9	3	3	3	128	137.5	178.8	45.4	40.5	40.2	126.6	122	81	5	6	5
PADG_06202	Arp2 3 complex subunit Arc16 [Paracoccidioides lutzii Pb01]	29.393	5	32	5	1	313	36	6.32	High	High	High	High	High	High	High	High	High		0.465	0.83	2.15	1.784	1.205	0.561	-1.1	-0.27	1.1	0.83	0.27	-0.83	130.7	60.8	108.5	3	3	3	127	117.5	147.7	57.9	69.4	55.2	115.1	113.1	97.2	4	3	4
PADG_12329	prefoldin subunit 2	17.8862	2	8	2	1	123	13.8	6.13	High	High	High	High	High	High	High	High	High		0.544	0.821	1.838	1.509	1.218	0.663	-0.88	-0.28	0.88	0.59	0.28	-0.59	126.8	69	104.1	3	3	3	114	127.1	139.5	75.4	68.4	63.2	110.6	104.5	97.3	1	2	1
PADG_07670	SAP domain-containing protein	10.7266	2	14	2	1	289	30.5	9.32	High	High	High	High	High	High	High	High	High		0.452	0.808	2.21	1.785	1.238	0.56	-1.14	-0.31	1.14	0.84	0.31	-0.84	132.7	60.1	107.2	3	3	3	115.6	140.9	141.7	71.1	57.2	51.9	113.3	101.9	106.5	2	2	2
PADG_04383	tricalbin-3	7.95455	7	15	7	1	1496	164.7	6.35	High	High	High	High	High	High	High	High	High		0.558	0.86	1.793	1.543	1.162	0.648	-0.84	-0.22	0.84	0.63	0.22	-0.63	124.1	69.2	106.7	3	3	3	118.9	135.5	117.8	77.5	61.1	69	103.6	103.4	113.2	2	3	3
PADG_05709	histone acetyltransferase type B subunit 2	20.9677	6	19	6	1	434	48.8	5.15	High	High	High	High	High	High	High	High	High		0.56	0.768	1.784	1.369	1.303	0.73	-0.84	-0.38	0.84	0.45	0.38	-0.45	128.9	72.2	98.9	3	3	3	123.1	124.8	138.7	79.5	75.5	61.7	97.4	99.7	99.6	4	3	3
PADG_03859	Chlorophyll synthesis	19.2192	5	26	5	1	333	35.7	6.67	High	High	High	High	High	High	High	High	High		0.389	0.937	2.572	2.409	1.068	0.415	-1.36	-0.09	1.36	1.27	0.09	-1.27	129	50.2	120.8	3	3	3	149.5	130.8	106.7	40.3	53.1	57.1	110.2	116.1	136.2	4	3	5
PADG_07615	immunodominant antigen Gp43	18.5096	5	15	5	1	416	46	7.33	High	High	High	High	High	High	High	High	High		0.411	1.446	2.435	3.521	0.692	0.284	-1.28	0.53	1.28	1.82	-0.53	-1.82	105	43.1	151.8	3	3	3	104.6	96.8	113.6	57.4	42.9	29.1	138	160.3	157.3	1	4	3
PADG_03522	methylthioadenosine phosphorylase	25.6966	6	36	6	1	323	35	6.57	High	High	High	High	High	High	High	High	High		0.545	0.812	1.834	1.489	1.232	0.672	-0.87	-0.3	0.87	0.57	0.3	-0.57	127.3	69.4	103.3	3	3	3	121.1	138.8	121.9	69.7	60.2	78.3	109.2	101	99.8	4	5	5
PADG_02619	F-box domain-containing	37.4408	5	24	5	1	211	23.3	8.88	High	High	High	High	High	High	High	High	High		0.53	0.768	1.886	1.449	1.302	0.69	-0.92	-0.38	0.92	0.54	0.38	-0.54	130.5	69.2	100.3	3	3	3	136	137.4	118.2	60.5	71.6	75.5	103.6	91	106.3	4	4	4
PADG_00809	ubiquitin-conjugating enzyme	32.6923	3	11	3	1	156	17.6	6.19	High	High	High	High	High	High	High	High	High		0.479	0.898	2.086	1.872	1.114	0.534	-1.06	-0.16	1.06	0.9	0.16	-0.9	126.2	60.5	113.3	3	3	3	116.3	131.9	130.4	51.5	64.7	65.3	132.2	103.4	104.3	1	2	3
PADG_03492	phosphatidylserine decarboxylase	5.92233	3	16	3	1	1030	114.9	7.56	High	High	High	High	High	High	High	High	High		0.376	0.697	2.656	1.851	1.435	0.54	-1.41	-0.52	1.41	0.89	0.52	-0.89	144.7	54.5	100.8	3	3	3	125.9	142.9	165.2	63	58.5	41.9	111.1	98.6	92.9	3	2	3
PADG_11347	hypothetical protein	8.85312	4	23	4	1	497	52.8	7.53	High	High	High	High	High	High	High	High	High		0.548	0.84	1.824	1.533	1.19	0.652	-0.87	-0.25	0.87	0.62	0.25	-0.62	125.6	68.9	105.5	3	3	3	119.6	132.3	124.9	68.3	76	62.3	112.1	91.8	112.8	4	4	3
PADG_00422	actin cytoskeleton protein (VIP1)	73.5632	16	97	16	1	261	28.3	6.47	High	High	High	High	High	High	High	High	High		0.463	0.875	2.161	1.89	1.143	0.529	-1.11	-0.19	1.11	0.92	0.19	-0.92	128.3	59.4	112.3	3	3	3	113.8	124.4	146.7	68.7	53.7	55.8	117.5	121.9	97.4	12	15	10
PADG_04869	HIT domain-containing	26.2774	3	25	3	1	137	15	7.46	High	High	High	High	High	High	High	High	High		0.52	0.863	1.922	1.659	1.158	0.603	-0.94	-0.21	0.94	0.73	0.21	-0.73	125.9	65.5	108.6	3	3	3	115.9	125.3	136.4	63.6	61.4	71.5	120.5	113.3	92.1	3	3	2
PADG_03219	myosin regulatory light chain cdc4	36.9697	5	20	5	1	165	18.6	5.26	High	High	High	High	High	High	High	High	High		0.555	0.803	1.801	1.447	1.245	0.691	-0.85	-0.32	0.85	0.53	0.32	-0.53	127.2	70.6	102.2	3	3	3	127.7	112.6	141.2	69.6	75.9	66.5	102.7	111.5	92.4	5	3	2
PADG_04205	hypothetical protein	38.8889	4	21	4	1	144	15.4	8.75	High	High	High	High	High	High	High	High	High		0.248	0.563	4.038	2.275	1.775	0.439	-2.01	-0.83	2.01	1.19	0.83	-1.19	165.6	41	93.3	3	3	3	148.2	157.9	190.9	50.1	48.9	24	101.7	93.2	85.1	3	2	3
PADG_07422	aqualysin-1	13.5354	4	15	4	1	495	53.2	6.28	High	High	High	High	High	High	High	High	High		0.43	0.567	2.324	1.319	1.763	0.758	-1.22	-0.82	1.22	0.4	0.82	-0.4	150.2	64.6	85.2	3	3	3	132.6	163.3	154.7	81.6	53.9	58.4	85.8	82.8	86.9	1	2	3
PADG_00735	Lactam utilization protein lamB	28.5024	4	14	4	1	207	22.7	8.07	High	High	High	High	High	High	High	High	High		0.635	0.759	1.574	1.195	1.317	0.837	-0.65	-0.4	0.65	0.26	0.4	-0.26	125.3	79.6	95.1	3	3	3	127.8	113.8	134.2	81.6	81.7	75.5	90.6	104.5	90.3	1	1	4
PADG_01002	erythrocyte band 7 integral membrane protein	12.2222	2	14	2	1	360	39.1	6	High	High	High	High	High	High	High	High	High		0.464	0.816	2.154	1.757	1.226	0.569	-1.11	-0.29	1.11	0.81	0.29	-0.81	131.6	61.1	107.3	3	3	3	120.3	132.5	142	76.7	53.6	53	103.1	113.9	105	2	1	2
PADG_07689	transformer-SR ribonucleoprotein	20.9836	5	28	5	1	305	34.3	9.38	High	High	High	High	High	High	High	High	High		0.571	0.907	1.752	1.589	1.103	0.629	-0.81	-0.14	0.81	0.67	0.14	-0.67	121.1	69.1	109.8	3	3	3	106.2	133.9	123.1	76.6	62	68.8	117.3	104	108.1	3	6	4
PADG_00634	vacuolar protease A [Paracocci	24.5	5	15	5	1	400	43.8	5.64	High	High	High	High	High	High	High	High	High		0.467	0.644	2.14	1.38	1.552	0.725	-1.1	-0.63	1.1	0.46	0.63	-0.46	142.1	66.4	91.6	3	3	3	155.2	141.2	129.8	52.7	66.9	79.6	92.2	91.9	90.6	1	1	4
PADG_11101	hypothetical protein	37.9205	6	26	6	1	327	35.1	10.64	High	High	High	High	High	High	High	High	High		0.549	0.816	1.82	1.485	1.225	0.673	-0.86	-0.29	0.86	0.57	0.29	-0.57	126.8	69.7	103.5	3	3	3	120.1	139.9	120.6	80.1	60	69	99.9	100.2	110.4	4	5	4
PADG_01372	mannitol-1-phosphate 5-dehydrogenase	41.7526	12	65	12	1	388	43	6.11	High	High	High	High	High	High	High	High	High		0.523	0.742	1.912	1.418	1.348	0.705	-0.94	-0.43	0.94	0.5	0.43	-0.5	132.5	69.3	98.3	3	3	3	136	120.2	141.1	66.8	82.3	58.7	97.1	97.4	100.2	8	11	10
PADG_05344	peroxiredoxin Q BCP	21.0762	3	10	3	1	223	23.9	9.25	High	High	High	High	High	High	High	High	High		0.447	0.791	2.238	1.77	1.264	0.565	-1.16	-0.34	1.16	0.82	0.34	-0.82	134.1	59.9	106	3	3	3	131.1	120.5	150.5	69.2	63.9	46.6	99.6	115.6	102.8	1	3	1
PADG_02858	hypothetical protein	21.3018	3	23	3	1	169	18.3	5.45	High	High	High	High	High	High	High	High	High		0.366	0.704	2.736	1.926	1.421	0.519	-1.45	-0.51	1.45	0.95	0.51	-0.95	145	53	102	3	3	3	137.3	128.7	168.8	54.4	49.1	55.5	108.3	122.1	75.7	3	3	1
PADG_07583	40S ribosomal protein S21	51.1364	7	32	7	1	88	9.9	9.2	High	High	High	High	High	High	High	High	High		0.603	0.741	1.657	1.228	1.35	0.815	-0.73	-0.43	0.73	0.3	0.43	-0.3	128	77.2	94.8	3	3	3	119.4	124.6	140	82.2	73	76.5	98.5	102.4	83.5	5	5	4
PADG_00674	hypothetical protein	14.6497	1	6	1	1	157	16.2	9.23	High	High	High	High	High	High	High	High	High		0.205	0.661	4.87	3.22	1.512	0.311	-2.28	-0.6	2.28	1.69	0.6	-1.69	160.7	33	106.3	3	3	3	121.8	172.5	187.9	51.1	21.3	26.6	127.1	106.3	85.4	1	1	1
PADG_01100	uracil phosphoribosyltransferase	27.7056	4	14	4	1	231	24.6	6.39	High	High	High	High	High	High	High	High	High		0.524	0.832	1.908	1.588	1.202	0.63	-0.93	-0.26	0.93	0.67	0.26	-0.67	127.3	66.7	106	3	3	3	117.5	122.6	141.9	66.5	63.2	70.6	116	114.3	87.6	3	2	3
PADG_00656	Non-histone chromosomal protein 6	35.7143	3	27	3	1	70	8.1	5.03	High	High	High	High	High	High	High	High	High		0.503	0.736	1.987	1.463	1.358	0.684	-0.99	-0.44	0.99	0.55	0.44	-0.55	134	67.4	98.6	3	3	3	114.3	138.9	148.6	74.2	63.2	64.9	111.5	97.9	86.5	3	3	2
PADG_08066	purine nucleoside phosphorylase I, inosine and guanosine-specific	9.14826	2	10	2	1	317	34.4	5.95	High	High	High	High	High	High	High	High	High		0.57	0.766	1.754	1.344	1.305	0.744	-0.81	-0.38	0.81	0.43	0.38	-0.43	128.4	73.2	98.4	3	3	3	112.3	132.1	140.8	83.4	69.9	66.3	104.3	98.1	92.9	2	2	2
PADG_00240	SNF7 family protein Fti1/Did2	23.0769	3	9	3	1	208	22.9	7.58	High	High	High	High	High	High	High	High	High		0.388	0.812	2.574	2.092	1.231	0.478	-1.36	-0.3	1.36	1.06	0.3	-1.06	136.3	52.9	110.7	3	3	3	115.8	154.2	138.9	56.9	38.3	63.7	127.3	107.5	97.5	1	1	2
PADG_02637	ubiquitin-conjugating enzyme	35.4582	7	29	7	1	251	28.4	5.11	High	High	High	High	High	High	High	High	High		0.437	0.877	2.29	2.009	1.14	0.498	-1.2	-0.19	1.2	1.01	0.19	-1.01	129.6	56.6	113.7	3	3	3	109.3	145.2	134.5	69.6	42.2	58	121.1	112.6	107.5	3	6	4
PADG_02764	thioredoxin-like protein	59.276	10	48	10	1	221	24.7	7.62	High	High	High	High	High	High	High	High	High		0.392	0.704	2.552	1.795	1.421	0.557	-1.35	-0.51	1.35	0.84	0.51	-0.84	143.2	56.1	100.7	3	3	3	124.7	134.7	170.1	68	49.4	50.9	107.4	115.9	79	6	9	6
PADG_06144	saccharopine dehydrogenase	22.1354	6	15	6	1	384	42.6	6.16	High	High	High	High	High	High	High	High	High		0.639	0.801	1.564	1.253	1.248	0.798	-0.65	-0.32	0.65	0.33	0.32	-0.33	122.9	78.6	98.5	3	3	3	135.7	114.3	118.7	70.7	87.1	78	93.7	98.6	103.2	1	3	5
PADG_11424	hypothetical protein	37.8277	7	33	7	1	267	30	6.14	High	High	High	High	High	High	High	High	High		0.633	0.843	1.58	1.332	1.186	0.751	-0.66	-0.25	0.66	0.41	0.25	-0.41	121.2	76.7	102.2	3	3	3	110.7	119.4	133.4	86.2	74.6	69.3	103.1	106	97.4	5	6	3
PADG_02022	clathrin light chain	23.3871	5	37	5	1	248	26.6	4.73	High	High	High	High	High	High	High	High	High		0.633	0.828	1.58	1.309	1.207	0.764	-0.66	-0.27	0.66	0.39	0.27	-0.39	121.9	77.2	101	3	3	3	114.7	120.4	130.5	87.7	70.4	73.3	97.5	109.2	96.1	3	4	4
PADG_01052	3-demethylubiquinone-9 3-methyltransferase	14.7436	3	14	3	1	156	17.5	5.34	High	High	High	High	High	High	High	High	High		0.452	0.741	2.214	1.641	1.349	0.609	-1.15	-0.43	1.15	0.71	0.43	-0.71	136.8	61.8	101.4	3	3	3	128.9	125.3	156.2	54.3	66.2	64.9	116.8	108.5	78.9	1	3	1
PADG_08188	vacuolar-sorting protein snf7	26.1261	5	14	5	1	222	24.8	5.12	High	High	High	High	High	High	High	High	High		0.446	0.743	2.243	1.667	1.345	0.6	-1.17	-0.43	1.17	0.74	0.43	-0.74	137	61.1	101.9	3	3	3	111.1	141.4	158.6	70.7	58.2	54.5	118.2	100.5	86.9	2	4	1
PADG_02338	Uncharacterized protein	26.5896	4	20	4	1	173	19.2	8.69	High	High	High	High	High	High	High	High	High		0.648	0.66	1.543	1.018	1.515	0.982	-0.63	-0.6	0.63	0.03	0.6	-0.03	130	84.2	85.8	3	3	3	128	129.1	132.8	96.2	76.7	79.8	75.7	94.2	87.4	3	4	1
PADG_11487	hypothetical protein	12.3684	2	9	2	1	380	40.7	5.52	High	High	High	High	High	High	High	High	High		0.273	0.699	3.665	2.562	1.43	0.39	-1.87	-0.52	1.87	1.36	0.52	-1.36	152.1	41.5	106.4	3	3	3	124.8	183.5	148.1	47.4	22.7	54.4	127.8	93.8	97.5	1	2	1
PADG_12252	hypothetical protein	2.15232	1	6	1	1	604	65.7	7.08	High	High	High	High	High	High	High	High	High		0.46	0.754	2.175	1.64	1.326	0.61	-1.12	-0.41	1.12	0.71	0.41	-0.71	135.5	62.3	102.2	3	3	3	126.6	133.1	146.9	71.3	71.4	44.2	102.1	95.6	108.8	1	1	1
PADG_08270	UBX domain-containing protein	14.7436	3	10	3	1	312	35	5.94	High	High	High	High	High	High	High	High	High		0.622	0.97	1.607	1.559	1.031	0.642	-0.68	-0.04	0.68	0.64	0.04	-0.64	115.8	72	112.2	3	3	3	105.9	131.7	109.7	74.7	61.3	80	119.4	107	110.3	1	2	1
PADG_02944	hypothetical protein	21.4092	5	14	5	1	369	41.1	6.34	High	High	High	High	High	High	High	High	High		0.387	0.82	2.586	2.12	1.22	0.472	-1.37	-0.29	1.37	1.08	0.29	-1.08	136	52.6	111.5	3	3	3	155	128.8	124	44.6	72.2	40.9	100.4	98.9	135.1	1	1	4
PADG_08152	hypothetical protein	33.6283	3	10	3	1	113	12.7	8.46	High	High	High	High	High	High	High	High	High		0.535	0.804	1.871	1.504	1.244	0.665	-0.9	-0.31	0.9	0.59	0.31	-0.59	128.3	68.6	103.1	3	3	3	119.8	130.2	134.9	67.2	58.8	79.7	113	111	85.4	1	2	2
PADG_07225	Uncharacterized protein	36.1111	3	14	3	1	216	21.8	9.29	High	High	High	High	High	High	High	High	High		0.426	0.766	2.347	1.797	1.306	0.557	-1.23	-0.39	1.23	0.85	0.39	-0.85	136.9	58.3	104.8	3	3	3	120.1	164.8	125.7	68.3	41.3	65.4	111.6	93.9	108.9	1	2	3
PADG_04369	splicing factor U2AF 23 kDa subunit	21.0526	3	5	3	1	209	24.3	7.75	High	High	High	High	High	High	High	High	High		0.484	0.924	2.065	1.908	1.082	0.524	-1.05	-0.11	1.05	0.93	0.11	-0.93	124.6	60.3	115.1	3	3	3	129.5	123.7	120.5	41.7	70.1	69.2	128.8	106.2	110.2	1	1	1
PADG_00921	Uncharacterized protein	18.8285	2	22	2	1	239	25.3	3.9	High	High	High	High	High	High	High	High	High		0.62	0.952	1.612	1.535	1.05	0.652	-0.69	-0.07	0.69	0.62	0.07	-0.62	116.6	72.3	111	3	3	3	114.8	113	122.1	75.4	61.1	80.5	109.8	125.9	97.3	3	3	2
PADG_02683	UV excision repair protein Rad23	35.3562	8	62	8	1	379	40.3	4.56	High	High	High	High	High	High	High	High	High		0.595	0.76	1.681	1.277	1.316	0.783	-0.75	-0.4	0.75	0.35	0.4	-0.35	127.4	75.8	96.8	3	3	3	114.7	121.6	145.9	86	76	65.4	99.4	102.3	88.7	9	8	6
PADG_07606	2,5-diketo-D-gluconic acid reductase A	42.8571	9	44	9	1	280	31.5	7.88	High	High	High	High	High	High	High	High	High		0.638	0.826	1.566	1.294	1.21	0.773	-0.65	-0.28	0.65	0.37	0.28	-0.37	121.7	77.7	100.6	3	3	3	109.7	118.2	137.3	84.3	74.6	74.2	106.1	107.2	88.4	6	5	6
PADG_06136	related to mismatched base pair and cruciform dna recognition	17.6923	3	11	3	1	130	14.3	8.88	High	High	High	High	High	High	High	High	High		0.239	0.491	4.182	2.053	2.037	0.487	-2.06	-1.03	2.06	1.04	1.03	-1.04	173.4	41.5	85.1	3	3	3	151.3	161	207.8	51.7	55.4	17.3	97	83.6	74.9	2	1	1
PADG_11950	hypothetical protein	36.5904	13	70	13	1	481	54	5	High	High	High	High	High	High	High	High	High		0.615	0.838	1.625	1.362	1.194	0.734	-0.7	-0.26	0.7	0.45	0.26	-0.45	122.3	75.2	102.5	3	3	3	114.6	117.3	135	81	67.3	77.4	104.4	115.4	87.6	8	8	10
PADG_07515	NSFL1 cofactor p47	18.8776	4	21	4	1	392	42.4	5.22	High	High	High	High	High	High	High	High	High		0.665	0.955	1.504	1.436	1.047	0.696	-0.59	-0.07	0.59	0.52	0.07	-0.52	114.5	76.1	109.4	3	3	3	103.5	125.7	114.3	88.6	64.5	75.4	107.9	109.8	110.3	3	4	3
PADG_07506	hypothetical protein	27.2727	4	28	4	1	308	34.2	5.01	High	High	High	High	High	High	High	High	High		0.591	0.982	1.693	1.663	1.018	0.601	-0.76	-0.03	0.76	0.73	0.03	-0.73	116.6	68.9	114.5	3	3	3	106.1	108.1	135.6	81.2	71.9	53.5	112.7	120	110.9	4	3	2
PADG_03459	replication factor-A protein	17.7019	3	18	3	1	322	34.4	5.48	High	High	High	High	High	High	High	High	High		0.649	0.841	1.54	1.295	1.189	0.772	-0.62	-0.25	0.62	0.37	0.25	-0.37	120.5	78.2	101.3	3	3	3	109.1	123.8	128.5	92	75.9	66.8	98.9	100.3	104.7	2	2	3
PADG_04818	hypothetical protein	3.34891	2	5	2	1	1284	133.2	8.63	High	High	High	High	High	High	High	High	High		0.532	0.939	1.881	1.765	1.065	0.566	-0.91	-0.09	0.91	0.82	0.09	-0.82	121.4	64.6	114	3	3	3	114.6	148.1	101.7	67.6	50.5	75.6	117.8	101.5	122.7	1	1	1
PADG_00995	ubiquitin-40S ribosomal protein S27a	62.987	9	51	9	1	154	17.6	9.77	High	High	High	High	High	High	High	High	High		0.655	0.954	1.526	1.455	1.049	0.687	-0.61	-0.07	0.61	0.54	0.07	-0.54	115	75.4	109.7	3	3	3	113.2	100.2	131.6	78.7	75.5	71.9	108.1	124.3	96.5	5	8	6
PADG_08646	class E vacuolar -sorting machinery HSE1	8.62069	4	15	4	1	638	71.4	6.49	High	High	High	High	High	High	High	High	High		0.531	0.847	1.882	1.593	1.181	0.628	-0.91	-0.24	0.91	0.67	0.24	-0.67	126.2	67	106.8	3	3	3	118.4	151.5	108.6	66.6	53.7	80.8	115	94.8	110.6	2	4	2
PADG_05686	ribosome biogenesis protein	8.77551	3	13	3	1	490	53.8	4.7	High	High	High	High	High	High	High	High	High		0.627	0.865	1.594	1.379	1.156	0.725	-0.67	-0.21	0.67	0.46	0.21	-0.46	120.4	75.5	104.1	3	3	3	108.4	133.3	119.4	90	62.9	73.7	101.6	103.8	106.9	2	1	3
PADG_00312	cytochrome c heme lyase	11.4206	3	11	3	1	359	40	6.34	High	High	High	High	High	High	High	High	High		0.562	0.852	1.779	1.515	1.174	0.66	-0.83	-0.23	0.83	0.6	0.23	-0.6	124.3	69.9	105.9	3	3	3	121.9	146.3	104.7	73.2	56.7	79.7	104.9	97.1	115.6	2	2	3
PADG_01363	diazepam-binding inhibitor (GABA receptor acyl- -binding )	91.5094	12	58	12	1	106	11.8	5.14	High	High	High	High	High	High	High	High	High		0.396	0.779	2.524	1.967	1.283	0.508	-1.34	-0.36	1.34	0.98	0.36	-0.98	137.9	54.6	107.5	3	3	3	116.7	125.7	171.3	71.8	42.6	49.4	111.4	131.7	79.3	7	9	7
PADG_02118	Uncharacterized protein	16.0494	1	11	1	1	81	8.1	8.46	High	High	High	High	High	High	High	High	High		0.355	0.707	2.819	1.994	1.414	0.502	-1.5	-0.5	1.5	1	0.5	-1	145.5	51.6	102.9	3	3	3	121.9	133.2	181.4	75.5	39.6	39.7	102.6	127.2	78.9	1	1	1
PADG_06546	Aminopeptidase	11.3113	11	41	11	1	999	110.8	6.89	High	High	High	High	High	High	High	High	High		0.649	0.769	1.54	1.184	1.301	0.845	-0.62	-0.38	0.62	0.24	0.38	-0.24	124.1	80.6	95.4	3	3	3	124.5	138.6	109.1	82.8	68.5	90.4	92.8	92.8	100.6	5	9	5
PADG_02981	ThiJ/PfpI family protein	42.2414	7	39	7	1	232	24.4	5.9	High	High	High	High	High	High	High	High	High		0.34	0.724	2.942	2.13	1.381	0.469	-1.56	-0.47	1.56	1.09	0.47	-1.09	145.3	49.4	105.3	3	3	3	134.9	111.1	190	55.8	62.6	29.8	109.3	126.3	80.2	5	5	6
PADG_01755	superoxide dismutase	24.2291	4	24	4	1	227	24.9	9.11	High	High	High	High	High	High	High	High	High		0.653	0.987	1.531	1.511	1.013	0.662	-0.61	-0.02	0.61	0.6	0.02	-0.6	113.6	74.2	112.2	3	3	3	116.9	109.9	114.1	80.1	83.4	59.1	103	106.7	126.8	3	4	3
PADG_01755	oxoglutarate dehydrogenase (succinyl-transferring), E1 component	24.2291	4	24	4	1	227	24.9	9.11	High	High	High	High	High	High	High	High	High		0.653	0.987	1.531	1.511	1.013	0.662	-0.61	-0.02	0.61	0.6	0.02	-0.6	113.6	74.2	112.2	3	3	3	116.9	109.9	114.1	80.1	83.4	59.1	103	106.7	126.8	3	4	3
PADG_01852	small glutamine-rich tetratricopeptide repeat-containing protein	47.139	8	44	8	1	367	37.4	5	High	High	High	High	High	High	High	High	High		0.662	0.846	1.511	1.278	1.182	0.783	-0.6	-0.24	0.6	0.35	0.24	-0.35	119.6	79.2	101.2	3	3	3	115.5	130.2	113.2	77.6	67.4	92.5	106.9	102.4	94.3	5	5	4
PADG_02862	glucan 1,3-beta-glucosidase	4.96689	1	6	1	1	302	32.8	5.58	High	High	High	High	High	High	High	High	High		0.364	0.741	2.748	2.035	1.35	0.491	-1.46	-0.43	1.46	1.02	0.43	-1.02	142.5	51.9	105.6	3	3	3	121.2	143.4	163.1	82.4	41.9	31.3	96.4	114.7	105.6	1	1	1
PADG_00569	5'/3'-nucleotidase SurE	0.791766	1	5	1	1	1263	141	5.5	High	High	High	High	High	High	High	High	High		0.658	0.809	1.52	1.229	1.237	0.814	-0.6	-0.31	0.6	0.3	0.31	-0.3	121.6	80	98.3	3	3	3	123.9	127	114.1	72.6	90	77.4	103.5	83	108.5	1	1	1
PADG_08091	cell polarity (Alp11)	9.21502	2	12	2	1	293	32.5	4.92	High	High	High	High	High	High	High	High	High		0.601	0.838	1.665	1.394	1.194	0.717	-0.74	-0.26	0.74	0.48	0.26	-0.48	123	73.9	103	3	3	3	107.3	117.9	143.9	72.9	79.5	69.3	119.8	102.6	86.7	1	1	2
PADG_03449	Isopentenyl-diphosphate delta-isomerase	26.9373	5	16	5	1	271	31	5.53	High	High	High	High	High	High	High	High	High		0.474	0.695	2.109	1.465	1.439	0.682	-1.08	-0.53	1.08	0.55	0.53	-0.55	138.3	65.6	96.1	3	3	3	121.7	134.6	158.6	87.6	51.1	58.1	90.7	114.3	83.3	2	4	3
PADG_05504	thioredoxin	52.9915	8	59	8	1	117	12.6	5.8	High	High	High	High	High	High	High	High	High		0.539	0.845	1.857	1.57	1.183	0.637	-0.89	-0.24	0.89	0.65	0.24	-0.65	125.8	67.8	106.4	3	3	3	126.4	104	147.1	63.5	69.6	70.2	110	126.5	82.7	7	8	7
PADG_00676	hypothetical protein	26.0198	11	63	11	1	907	95.5	7.09	High	High	High	High	High	High	High	High	High		0.661	0.861	1.512	1.302	1.162	0.768	-0.6	-0.22	0.6	0.38	0.22	-0.38	118.9	78.7	102.4	3	3	3	101.7	128.9	126.3	91.2	70.3	74.5	107.1	100.8	99.2	10	9	9
PADG_05818	HLH DNA binding	25.2396	4	15	4	1	313	34	6.11	High	High	High	High	High	High	High	High	High		0.649	0.846	1.542	1.304	1.183	0.767	-0.62	-0.24	0.62	0.38	0.24	-0.38	120.3	78	101.7	3	3	3	104.2	123.7	133	90.7	69.2	74.2	105.2	107.1	92.8	3	3	2
PADG_04215	DUF124 domain-containing protein	32.2485	6	18	6	1	338	35.2	8.69	High	High	High	High	High	High	High	High	High		0.421	0.833	2.373	1.976	1.201	0.506	-1.25	-0.26	1.25	0.98	0.26	-0.98	133.1	56.1	110.8	3	3	3	138.6	107.7	152.9	38.1	84.7	45.4	123.3	107.5	101.7	3	2	3
PADG_01508	U1 small nuclear ribonucleoprotein C	5.75221	1	6	1	1	226	22.3	7.65	High	High	High	High	High	High	High	High	High		0.597	0.789	1.674	1.32	1.268	0.758	-0.74	-0.34	0.74	0.4	0.34	-0.4	125.7	75.1	99.1	3	3	3	118.5	136	122.6	88	56.6	80.8	93.5	107.4	96.6	1	1	1
PADG_02783	RNA-binding La domain-containing protein	15.6118	4	16	4	1	474	51.6	8.75	High	High	High	High	High	High	High	High	High		0.659	0.818	1.517	1.24	1.223	0.806	-0.6	-0.29	0.6	0.31	0.29	-0.31	121.1	79.8	99	3	3	3	108.3	116.6	138.5	91.2	80.6	67.8	100.5	102.8	93.8	3	2	3
PADG_06110	translation initiation factor SUI1	32.8467	4	16	4	1	137	15.5	8.09	High	High	High	High	High	High	High	High	High		0.518	0.719	1.931	1.388	1.391	0.72	-0.95	-0.48	0.95	0.47	0.48	-0.47	134.1	69.5	96.4	3	3	3	121.9	115.7	164.8	76.7	70.1	61.5	101.4	114.2	73.6	2	4	1
PADG_05203	Peptidyl-prolyl cis-trans isomerase	37.3272	6	30	6	1	217	24	6.54	High	High	High	High	High	High	High	High	High		0.483	0.719	2.069	1.487	1.391	0.672	-1.05	-0.48	1.05	0.57	0.48	-0.57	136.2	65.8	97.9	3	3	3	110.8	154.4	143.5	86	45.5	66.1	103.3	100.1	90.4	6	3	4
PADG_04301	WD repeat-containing protein	19.7772	5	22	5	1	359	39	6.1	High	High	High	High	High	High	High	High	High		0.624	0.823	1.603	1.319	1.215	0.758	-0.68	-0.28	0.68	0.4	0.28	-0.4	122.6	76.5	100.9	3	3	3	106	134.9	127	95.4	66.1	68	98.6	99	105.1	4	3	5
PADG_01079	translation initiation factor 4B	36.6957	13	69	13	1	575	62.4	9.51	High	High	High	High	High	High	High	High	High	Phospho [S343; T345]	0.64	0.832	1.562	1.299	1.203	0.77	-0.64	-0.27	0.64	0.38	0.27	-0.38	121.4	77.7	100.9	3	3	3	104.8	130.1	129.2	95.7	67.6	69.8	99.4	102.3	101.1	10	14	4
PADG_00852	Class II Aldolase family protein	14.0845	3	11	3	1	284	30.9	6.84	High	High	High	High	High	High	High	High	High		0.535	0.747	1.87	1.398	1.338	0.715	-0.9	-0.42	0.9	0.48	0.42	-0.48	131.5	70.3	98.2	3	3	3	133.9	107.4	153.1	75.7	83.6	51.6	90.4	109	95.3	2	2	2
PADG_06740	betaine aldehyde dehydrogenase	28.6611	8	32	8	1	478	51.5	6.16	High	High	High	High	High	High	High	High	High		0.465	0.745	2.149	1.602	1.342	0.624	-1.1	-0.42	1.1	0.68	0.42	-0.68	135.7	63.1	101.2	3	3	3	153.2	150.6	103.3	56.9	45.8	86.8	89.9	103.6	109.9	2	4	8
PADG_00044	variant 2	15.2439	6	29	6	1	492	52.2	4.78	High	High	High	High	High	High	High	High	High		0.629	0.805	1.589	1.28	1.242	0.782	-0.67	-0.31	0.67	0.36	0.31	-0.36	123.2	77.5	99.2	3	3	3	117.5	135.7	116.5	89.7	76.9	66	92.8	87.4	117.5	6	6	3
PADG_05032	Hsp90 binding co-chaperone (Sba1) [Paracoccidioides lutzii Pb01]	46.4789	7	27	7	1	213	23.4	4.36	High	High	High	High	High	High	High	High	High	Methyl [D55]	0.631	0.975	1.585	1.545	1.026	0.647	-0.66	-0.04	0.66	0.63	0.04	-0.63	115.1	72.7	112.2	3	3	3	112.6	111.1	121.8	63.8	65.5	88.6	123.6	123.4	89.6	3	4	6
PADG_04559	progesterone binding	25.4098	2	10	2	1	122	13.3	5.58	High	High	High	High	High	High	High	High	High		0.552	0.71	1.811	1.286	1.408	0.778	-0.86	-0.49	0.86	0.36	0.49	-0.36	132.6	73.2	94.2	3	3	3	123	112.6	162.3	82.9	81.8	55	94.1	105.6	82.8	2	2	1
PADG_02709	hypothetical protein	14.2191	3	12	3	1	429	45.6	9.77	High	High	High	High	High	High	High	High	High		0.627	0.917	1.594	1.461	1.09	0.684	-0.67	-0.12	0.67	0.55	0.12	-0.55	117.9	74	108.1	3	3	3	102.5	142.2	109.1	80.5	69.9	71.5	117	87.9	119.5	1	2	2
PADG_05584	hypothetical protein	14.4654	1	6	1	1	159	17.2	8.84	High	High	High	High	High	High	High	High	High		0.61	0.825	1.64	1.352	1.213	0.739	-0.71	-0.28	0.71	0.44	0.28	-0.44	123.2	75.1	101.6	3	3	3	97.5	130	142.2	92.7	69.5	63.2	109.8	100.5	94.6	1	1	1
PADG_01150	2-nitropropane dioxygenase	20.5962	4	13	4	1	369	38.2	5.94	High	High	High	High	High	High	High	High	High		0.587	0.883	1.704	1.505	1.132	0.665	-0.77	-0.18	0.77	0.59	0.18	-0.59	121.4	71.3	107.3	3	3	3	120.9	122.9	120.5	72.3	70.9	70.6	106.7	106.2	108.9	2	2	3
PADG_06709	alcohol dehydrogenase zinc-binding domain-containing protein	46.1538	11	45	11	1	338	36	5.91	High	High	High	High	High	High	High	High	High	Methyl [E41]	0.313	0.625	3.2	2.001	1.599	0.5	-1.68	-0.68	1.68	1	0.68	-1	154.8	48.4	96.8	3	3	3	156.1	153.6	154.8	47.5	50.8	46.8	96.4	95.6	98.5	6	6	8
PADG_06196	12-oxophytodienoate reductase	32.4873	11	38	11	1	394	42.9	8.41	High	High	High	High	High	High	High	High	High		1.367	2.084	0.731	1.524	0.48	0.656	0.45	1.06	-0.45	0.61	-1.06	-0.61	67.4	92.1	140.5	3	3	3	62.2	68	72	94.6	85.7	96.1	143.1	146.3	131.9	5	8	6
PADG_04167	aspartyl aminopeptidase	28.4526	12	55	12	1	601	65.3	7.55	High	High	High	High	High	High	High	High	High		0.683	1.051	1.464	1.538	0.952	0.65	-0.55	0.07	0.55	0.62	-0.07	-0.62	109.7	75	115.3	3	3	3	108.7	105.2	115.3	78.9	74.9	71.1	112.4	119.9	113.6	8	8	8
PADG_02845	CORD and CS domain-containing	26.7516	6	26	6	1	314	34.7	8.21	High	High	High	High	High	High	High	High	High		1.318	1.317	0.759	1	0.759	1	0.4	0.4	-0.4	0	-0.4	0	82.5	108.8	108.7	3	3	3	84	80.3	83.3	108.8	112.9	104.6	107.2	106.8	112.1	4	5	5
PADG_05683	cell division control protein 48	60.2439	33	181	33	1	820	90.2	5.12	High	High	High	High	High	High	High	High	High		0.837	0.854	1.195	1.021	1.171	0.979	-0.26	-0.23	0.26	0.03	0.23	-0.03	111.5	93.3	95.2	3	3	3	111.6	109.6	113.3	95.3	93.3	91.2	93.1	97.1	95.5	22	24	30
PADG_02561	ATP synthase subunit alpha, mitochondrial	51.7986	27	200	27	1	556	60.2	9.06	High	High	High	High	High	High	High	High	High		1.296	1.033	0.772	0.797	0.968	1.254	0.37	0.05	-0.37	-0.33	-0.05	0.33	90.1	116.8	93.1	3	3	3	91.7	92	86.6	111.6	117.2	121.5	96.6	90.8	91.9	21	26	23
PADG_01654	40S ribosomal protein S6-A	49.789	12	56	12	1	237	27.2	10.86	High	High	High	High	High	High	High	High	High		1.478	1.154	0.677	0.781	0.867	1.281	0.56	0.21	-0.56	-0.36	-0.21	0.36	82.6	122.1	95.3	3	3	3	82.3	80.4	85.1	128.7	123.7	113.8	89	95.9	101.1	5	12	5
PADG_04165	pyruvate dehydrogenase complex component Pdx1	22.3587	5	25	5	1	407	43.5	5.72	High	High	High	High	High	High	High	High	High		0.846	0.923	1.183	1.092	1.083	0.916	-0.24	-0.12	0.24	0.13	0.12	-0.13	108.3	91.6	100	3	3	3	107.9	105.8	111.3	93.6	92.1	89.2	98.5	102.1	99.5	4	4	4
PADG_00246	pyruvate dehydrogenase E1 component subunit beta	51.1936	13	42	13	1	377	40.7	7.97	High	High	High	High	High	High	High	High	High		1.476	1.011	0.677	0.685	0.989	1.46	0.56	0.02	-0.56	-0.55	-0.02	0.55	86	127	87	3	3	3	89.6	83.3	85.1	125.4	135.5	120	84.9	81.1	94.9	4	7	9
PADG_03315	40S ribosomal protein S4	48.855	13	58	13	1	262	29.3	10.2	High	High	High	High	High	High	High	High	High		1.311	0.918	0.763	0.701	1.089	1.427	0.39	-0.12	-0.39	-0.51	0.12	0.51	92.9	121.8	85.3	3	3	3	99.7	88.6	90.5	116.8	121.3	127.3	83.5	90.2	82.3	6	11	7
PADG_06906	Triosephosphate isomerase	53.2143	12	85	12	1	280	30.5	6.24	High	High	High	High	High	High	High	High	High		0.782	0.924	1.278	1.181	1.082	0.847	-0.35	-0.11	0.35	0.24	0.11	-0.24	110.8	86.7	102.4	3	3	3	112.6	107.7	112.3	82	90.1	88.1	105.4	102.2	99.6	9	12	10
PADG_01427	40S ribosomal protein S12	46.1538	7	40	7	1	156	17.1	5.62	High	High	High	High	High	High	High	High	High		0.725	0.827	1.38	1.142	1.209	0.876	-0.46	-0.27	0.46	0.19	0.27	-0.19	117.6	85.2	97.2	3	3	3	115.3	113.2	124.2	83.3	90.7	81.6	101.4	96.2	94.2	4	6	6
PADG_01026	60S ribosomal protein L43	56.25	5	25	5	1	64	7.1	10.02	High	High	High	High	High	High	High	High	High		0.684	0.797	1.461	1.165	1.255	0.859	-0.55	-0.33	0.55	0.22	0.33	-0.22	120.9	82.7	96.4	3	3	3	117.6	124.7	120.4	86	85.5	76.6	96.3	89.8	103	4	5	1
PADG_07925	ubiquitin-conjugating enzyme E2 N	33.5443	4	14	4	1	158	17.3	6.54	High	High	High	High	High	High	High	High	High		0.715	0.844	1.399	1.182	1.184	0.846	-0.48	-0.24	0.48	0.24	0.24	-0.24	117.2	83.8	99	3	3	3	118.6	121.8	111.3	83.4	77.6	90.3	98	100.5	98.4	2	2	2
PADG_01865	Eukaryotic translation initiation factor 3 subunit H	33.82	10	50	10	1	411	46.3	8	High	High	High	High	High	High	High	High	High		0.709	0.789	1.41	1.113	1.268	0.899	-0.5	-0.34	0.5	0.15	0.34	-0.15	120.1	85.2	94.7	3	3	3	118.9	117.2	124.2	80.6	86.1	88.7	100.5	96.7	87.1	7	7	8
PADG_07953	Peptidyl-prolyl cis-trans isomerase	17.7632	2	20	2	1	152	16.4	6.79	High	High	High	High	High	High	High	High	High		0.719	0.817	1.39	1.135	1.224	0.881	-0.48	-0.29	0.48	0.18	0.29	-0.18	118.3	85.1	96.6	3	3	3	119.7	113.2	121.9	87.8	89.3	78.2	92.5	97.5	99.8	2	2	3
PADG_00220	class 2 transcription repressor NC2	11.6279	1	6	1	1	172	19.2	4.67	High	High	High	High	High	High	High	High	High		0.734	0.986	1.363	1.344	1.014	0.744	-0.45	-0.02	0.45	0.43	0.02	-0.43	110.3	80.9	108.8	3	3	3	112.8	116.3	101.7	82.7	75.9	84.2	104.5	107.8	114.1	1	1	1
PADG_04307	mRNA binding post-transcriptional regulator	47.0149	11	92	11	1	402	42.7	6.79	High	High	High	High	High	High	High	High	High		0.789	0.839	1.268	1.064	1.192	0.94	-0.34	-0.25	0.34	0.09	0.25	-0.09	114.2	90	95.8	3	3	3	109.9	116.9	115.7	92.9	91.9	85.3	97.3	91.1	98.9	11	11	8
PADG_07815	disulfide-isomerase domain	21.4286	6	23	6	1	476	51.6	7.94	High	High	High	High	High	High	High	High	High		1.43	1.2	0.699	0.839	0.834	1.192	0.52	0.26	-0.52	-0.25	-0.26	0.25	82.7	118.2	99.2	3	3	3	83.8	79.1	85.1	120.6	125.7	108.3	95.6	95.3	106.6	2	5	4
PADG_01711	Hsp90 co-chaperone AHA1	53.5604	12	53	12	1	323	36	5.48	High	High	High	High	High	High	High	High	High		1.378	1.277	0.726	0.926	0.783	1.079	0.46	0.35	-0.46	-0.11	-0.35	0.11	82.1	113.1	104.8	3	3	3	76.4	90.2	79.7	113.9	110	115.5	109.7	99.8	104.8	7	8	8
PADG_07782	Deoxyuridine 5'-triphosphate nucleotidohydrolase	48.8263	6	51	6	1	213	22.2	5.39	High	High	High	High	High	High	High	High	High		0.668	0.883	1.496	1.321	1.133	0.757	-0.58	-0.18	0.58	0.4	0.18	-0.4	117.6	78.6	103.8	3	3	3	108.2	118.3	126.2	80.2	83.3	72.3	111.6	98.4	101.5	5	6	5
PADG_02909	Uncharacterized protein	15.814	2	10	2	1	215	23.4	9.44	High	High	High	High	High	High	High	High	High		0.668	1.139	1.497	1.705	0.878	0.586	-0.58	0.19	0.58	0.77	-0.19	-0.77	106.9	71.4	121.7	3	3	3	104.5	120.9	95.3	66	69.7	78.5	129.6	109.4	126.2	2	2	1
PADG_04862	50S ribosomal protein Mrp49	27.8607	2	12	2	1	201	22.8	9.51	High	High	High	High	High	High	High	High	High		1.359	1.3	0.736	0.956	0.769	1.046	0.44	0.38	-0.44	-0.06	-0.38	0.06	82	111.4	106.6	3	3	3	88.4	76.8	80.7	104.1	120	110.2	107.4	103.2	109.1	2	1	2
PADG_00354	40S ribosomal protein S17	39.4366	7	58	7	1	142	16.3	9.89	High	High	High	High	High	High	High	High	High		1.037	0.9	0.964	0.868	1.111	1.152	0.05	-0.15	-0.05	-0.2	0.15	0.2	102.2	105.9	91.9	3	3	3	102.9	101.2	102.4	108.7	106.4	102.7	88.3	92.5	95	5	7	5
PADG_04059	Enolase	56.621	22	219	22	1	438	47.2	6.13	High	High	High	High	High	High	High	High	High		1.188	1.098	0.842	0.924	0.911	1.082	0.25	0.14	-0.25	-0.11	-0.14	0.11	91.3	108.4	100.3	3	3	3	95.7	88.1	90	104.9	109.2	111.2	99.3	102.7	98.8	17	23	19
PADG_05340	pre-mrna splicing factor	27.3196	6	42	6	1	194	23.1	9.79	High	High	High	High	High	High	High	High	High	Phospho [S182]	0.804	0.875	1.244	1.088	1.143	0.919	-0.31	-0.19	0.31	0.12	0.19	-0.12	112	90	98	3	3	3	106.3	117.9	111.8	94.6	86	89.5	99.1	96.1	98.7	6	6	5
PADG_07213	pyruvate dehydrogenase complex dihydrolipoamide acetyltransferase	38.3562	13	63	13	1	511	55.4	7.83	High	High	High	High	High	High	High	High	High		1.416	1.186	0.706	0.837	0.843	1.194	0.5	0.25	-0.5	-0.26	-0.25	0.26	83.3	118	98.8	3	3	3	84.9	76.8	88.2	119.1	126.9	107.9	96	96.4	103.9	10	9	9
PADG_01387	60S ribosomal protein L7	35.0806	6	31	6	1	248	28.5	10.14	High	High	High	High	High	High	High	High	High		1.464	0.98	0.683	0.67	1.02	1.493	0.55	-0.03	-0.55	-0.58	0.03	0.58	87.1	127.5	85.4	3	3	3	92.1	79	90.3	124.3	141.7	116.4	83.6	79.3	93.3	2	5	5
PADG_08442	Proteasome subunit alpha type	24.7012	4	22	4	1	251	27.8	6.07	High	High	High	High	High	High	High	High	High		0.724	0.889	1.381	1.229	1.124	0.814	-0.47	-0.17	0.47	0.3	0.17	-0.3	114.8	83.1	102.1	3	3	3	106.8	112.6	124.9	86.9	81.9	80.5	106.3	105.5	94.5	3	4	2
PADG_06252	1,2-dihydroxy-3-keto-5-methylthiopentene dioxygenase	29.2135	4	19	4	1	178	20.9	5.82	High	High	High	High	High	High	High	High	High		0.739	0.833	1.353	1.126	1.201	0.888	-0.44	-0.26	0.44	0.17	0.26	-0.17	116.6	86.2	97.1	3	3	3	109.4	119.3	121.2	84.4	85.3	89	106.2	95.4	89.8	3	2	3
PADG_04034	Chaperone DnaJ	44.3902	13	88	13	1	410	45.4	6.58	High	High	High	High	High	High	High	High	High		0.962	1.219	1.04	1.268	0.82	0.789	-0.06	0.29	0.06	0.34	-0.29	-0.34	94.3	90.7	115	3	3	3	92.7	101.9	88.3	90.6	88.7	92.8	116.7	109.3	118.9	10	11	9
PADG_04092	peptidyl-prolyl cis-trans isomerase B	64.2857	11	68	11	1	210	22.9	7.65	High	High	High	High	High	High	High	High	High		1.468	1.044	0.681	0.711	0.958	1.406	0.55	0.06	-0.55	-0.49	-0.06	0.49	85.4	125.4	89.2	3	3	3	83.1	75.9	97.3	129.4	129.8	117	87.5	94.3	85.8	9	11	7
PADG_05855	lactonohydrolase	20.4545	5	24	5	1	396	43	6.52	High	High	High	High	High	High	High	High	High		0.803	0.899	1.246	1.12	1.113	0.893	-0.32	-0.15	0.32	0.16	0.15	-0.16	111.1	89.1	99.8	3	3	3	107.7	112.6	112.8	96	86.2	85.2	96.3	101.2	102	3	3	5
PADG_08118	hsp72-like protein	77.2171	49	633	47	1	654	70.8	5.17	High	High	High	High	High	High	High	High	High	Methyl [D364; E365]	1.008	1.354	0.992	1.344	0.739	0.744	0.01	0.44	-0.01	0.43	-0.44	-0.43	89.2	89.9	120.8	3	3	3	83.6	91.6	92.5	89	83.6	97.2	127.4	124.8	110.3	45	51	45
PADG_03781	60S ribosomal protein L30	57.7982	6	37	6	1	109	11.6	9.89	High	High	High	High	High	High	High	High	High		0.768	0.732	1.303	0.953	1.367	1.049	-0.38	-0.45	0.38	-0.07	0.45	0.07	120	92.1	87.8	3	3	3	116.9	116.5	126.7	88.5	92.4	95.4	94.6	91.1	77.8	5	5	6
PADG_07964	V-type proton ATPase subunit E	28.5714	9	52	9	1	322	36	9.33	High	High	High	High	High	High	High	High	High		0.764	0.919	1.308	1.202	1.088	0.832	-0.39	-0.12	0.39	0.27	0.12	-0.27	111.8	85.5	102.7	3	3	3	104.7	110.4	120.4	89.7	87	79.7	105.7	102.6	99.9	6	7	6
PADG_03516	NADH-ubiquinone oxidoreductase 30.4 kDa subunit	12.1528	3	10	3	1	288	32.8	8.31	High	High	High	High	High	High	High	High	High		1.466	1.197	0.682	0.816	0.835	1.225	0.55	0.26	-0.55	-0.29	-0.26	0.29	81.9	120.1	98	3	3	3	88.4	70.6	86.7	115	126.9	118.3	96.6	102.5	95	1	1	3
PADG_05356	isochorismatase domain-containing protein	51.8219	10	51	10	1	247	26.9	9.22	High	High	High	High	High	High	High	High	High		1.482	1.192	0.675	0.804	0.839	1.243	0.57	0.25	-0.57	-0.31	-0.25	0.31	81.7	121	97.3	3	3	3	86.1	70.5	88.4	122	126.2	114.8	91.9	103.3	96.8	9	7	5
PADG_05229	chaperone protein dnaJ 3	12.5301	4	16	4	1	415	47	6.65	High	High	High	High	High	High	High	High	High		1.102	1.406	0.907	1.276	0.711	0.784	0.14	0.49	-0.14	0.35	-0.49	-0.35	85.5	94.3	120.2	3	3	3	77.4	83.1	96.1	95.7	95.5	91.6	126.9	121.5	112.4	2	1	3
PADG_03562	chaperone DnaK	48.449	31	215	29	1	677	73.8	5.17	High	High	High	High	High	High	High	High	High		1.378	1.286	0.726	0.934	0.777	1.071	0.46	0.36	-0.46	-0.1	-0.36	0.1	81.9	112.8	105.3	3	3	3	77.8	79.4	88.4	114.3	121.7	102.5	107.9	98.9	109.1	16	24	21
PADG_02063	pyruvate dehydrogenase (acetyl-transferring) E1 component, alpha subunit	38.0247	13	38	13	1	405	45.1	8.63	High	High	High	High	High	High	High	High	High		1.489	1.091	0.671	0.733	0.916	1.365	0.57	0.13	-0.57	-0.45	-0.13	0.45	83.8	124.8	91.4	3	3	3	94	77.1	80.2	113.8	137.5	123	92.1	85.3	96.8	4	8	7
PADG_08349	ATP synthase subunit beta, mitochondrial	84.4055	30	317	30	1	513	55.2	5.5	High	High	High	High	High	High	High	High	High		1.357	1.135	0.737	0.837	0.881	1.195	0.44	0.18	-0.44	-0.26	-0.18	0.26	85.9	116.5	97.5	3	3	3	86.3	79.4	92	120.2	122.8	106.7	93.5	97.8	101.3	30	33	30
PADG_00780	ribose-phosphate pyrophosphokinase II	40.0881	13	41	13	1	454	49	8.15	High	High	High	High	High	High	High	High	High		0.784	0.907	1.275	1.157	1.102	0.865	-0.35	-0.14	0.35	0.21	0.14	-0.21	111.5	87.4	101.1	3	3	3	103.3	113.2	117.8	89.2	88.4	84.6	107.4	98.4	97.5	8	5	6
PADG_07652	CAMK/CAMK1/CAMK1-CMK protein k	21.0526	4	15	4	1	456	49.7	6.62	High	High	High	High	High	High	High	High	High		0.874	1.13	1.145	1.294	0.885	0.773	-0.2	0.18	0.2	0.37	-0.18	-0.37	99.9	87.2	112.9	3	3	3	96.3	106.4	97	84.8	83.2	93.8	118.9	110.5	109.2	1	2	4
PADG_08176	phosphatidylinositol-phosphatidylcholine transfer protein	17.5637	4	20	4	1	353	40.2	5.54	High	High	High	High	High	High	High	High	High		0.679	0.862	1.473	1.27	1.16	0.787	-0.56	-0.21	0.56	0.34	0.21	-0.34	118	80.2	101.8	3	3	3	125.2	114.4	114.5	71.1	91.1	78.4	103.8	94.5	107.1	4	1	4
PADG_00210	glycine dehydrogenase	13.1504	9	27	9	1	1057	115	7.47	High	High	High	High	High	High	High	High	High		1.477	1.123	0.677	0.76	0.89	1.315	0.56	0.17	-0.56	-0.4	-0.17	0.4	83.3	123.1	93.6	3	3	3	92.2	83.1	74.7	110.3	130	129	97.5	86.9	96.3	2	5	6
PADG_04440	14-3-3-like protein 2	74.1803	14	60	12	1	244	27.2	4.84	High	High	High	High	High	High	High	High	High		1.367	1.084	0.731	0.793	0.922	1.261	0.45	0.12	-0.45	-0.33	-0.12	0.33	86.9	118.8	94.2	3	3	3	95.7	77.6	87.4	116.8	123.3	116.5	87.5	99.1	96.1	6	8	9
PADG_08503	Phosphoenolpyruvate carboxykinase	34.8554	13	50	13	1	657	71.7	7.05	High	High	High	High	High	High	High	High	High		0.891	1.064	1.123	1.194	0.94	0.838	-0.17	0.09	0.17	0.26	-0.09	-0.26	101.5	90.5	108	3	3	3	101.8	99.5	103.4	89.9	96.1	85.3	108.3	104.4	111.3	8	9	6
PADG_04311	cellular nucleic acid-binding protein	31.6206	4	18	4	1	253	26.6	8	High	High	High	High	High	High	High	High	High		0.687	0.927	1.456	1.35	1.079	0.741	-0.54	-0.11	0.54	0.43	0.11	-0.43	114.8	78.8	106.4	3	3	3	106	115.9	122.5	88	81.1	67.4	106	103	110.1	3	3	3
PADG_06290	proteasome component PRE5	29.6992	6	29	6	1	266	28.9	5.39	High	High	High	High	High	High	High	High	High		0.679	0.907	1.472	1.335	1.102	0.749	-0.56	-0.14	0.56	0.42	0.14	-0.42	116	78.8	105.2	3	3	3	107.4	122.7	117.8	91.9	71	73.5	100.7	106.3	108.7	5	5	4
PADG_05109	2,3-bisphosphoglycerate-independent phosphoglycerate mutase	26.1036	9	56	9	1	521	57.3	5.94	High	High	High	High	High	High	High	High	High	Phospho [S58; S59; S72]	0.807	0.964	1.239	1.194	1.038	0.838	-0.31	-0.05	0.31	0.26	0.05	-0.26	108.3	87.4	104.3	3	3	3	115.8	107.4	101.7	83.2	90.2	88.7	101	102.4	109.7	4	3	10
PADG_00457	translation initiation factor 4G	18.3713	17	66	17	1	1535	165	9.51	High	High	High	High	High	High	High	High	High		0.808	0.911	1.238	1.128	1.098	0.887	-0.31	-0.13	0.31	0.17	0.13	-0.17	110.3	89.1	100.5	3	3	3	107	113.3	110.7	94	90.3	83.1	98.9	96.4	106.3	6	6	15
PADG_03967	proteasome component C5	41.7293	6	25	6	1	266	29.1	6.62	High	High	High	High	High	High	High	High	High		0.67	0.861	1.493	1.285	1.162	0.778	-0.58	-0.22	0.58	0.36	0.22	-0.36	118.5	79.4	102	3	3	3	106.3	117.8	131.5	87.9	81	69.3	105.8	101.2	99.2	4	5	3
PADG_03869	HMG box	22.6667	5	18	5	1	375	39.7	8.57	High	High	High	High	High	High	High	High	High		0.681	0.878	1.468	1.289	1.139	0.776	-0.55	-0.19	0.55	0.37	0.19	-0.37	117.2	79.8	102.9	3	3	3	109.8	119	122.9	92.8	77.4	69.4	97.4	103.6	107.8	3	3	3
PADG_03221	thimet oligopeptidase	14.8818	9	31	9	1	719	81.4	6.1	High	High	High	High	High	High	High	High	High		0.671	0.807	1.491	1.202	1.24	0.832	-0.58	-0.31	0.58	0.27	0.31	-0.27	121.1	81.2	97.7	3	3	3	108.1	122.9	132.3	88.1	74.5	81.1	103.8	102.7	86.6	5	5	6
PADG_03073	nuclear movement protein nudC	45.4545	5	23	5	1	198	22.4	5.69	High	High	High	High	High	High	High	High	High		0.763	0.948	1.311	1.242	1.055	0.805	-0.39	-0.08	0.39	0.31	0.08	-0.31	110.7	84.4	104.9	3	3	3	100.7	112.9	118.5	90	79.2	84.1	109.3	108	97.4	2	4	5
PADG_05922	glutamate carboxypeptidase	29.1519	10	44	10	1	566	63.3	6.81	High	High	High	High	High	High	High	High	High		0.687	0.985	1.456	1.434	1.015	0.697	-0.54	-0.02	0.54	0.52	0.02	-0.52	112.3	77.1	110.6	3	3	3	108.7	118.7	109.4	86	62.6	82.7	105.2	118.7	107.9	8	5	8
PADG_04939	Succinyl-CoA:3-ketoacid-coenzyme A transferase	42.2481	13	42	13	1	516	55.1	7.9	High	High	High	High	High	High	High	High	High		1.434	1.133	0.697	0.79	0.882	1.265	0.52	0.18	-0.52	-0.34	-0.18	0.34	84.1	120.6	95.3	3	3	3	89.4	79.7	83.2	112.7	136	113.1	97.9	84.3	103.7	3	6	10
PADG_00621	Hydroxyisourate hydrolase	29.9363	2	8	2	1	157	17.3	7.66	High	High	High	High	High	High	High	High	High		0.827	0.878	1.209	1.062	1.139	0.942	-0.27	-0.19	0.27	0.09	0.19	-0.09	110.9	91.7	97.4	3	3	3	105.8	114.3	112.6	95.3	93.9	86	98.9	91.8	101.4	1	1	2
PADG_05517	rho-gdp dissociation inhibitor	22.2222	3	12	3	1	198	22.3	6.32	High	High	High	High	High	High	High	High	High		0.798	0.979	1.253	1.227	1.021	0.815	-0.33	-0.03	0.33	0.3	0.03	-0.3	108	86.2	105.8	3	3	3	111.6	108.9	103.5	77.2	90.4	91	111.2	100.6	105.5	1	2	3
PADG_02785	heat shock protein Hsp88	46.3068	22	92	22	1	704	78.1	5.01	High	High	High	High	High	High	High	High	High		1.48	1.158	0.676	0.782	0.864	1.279	0.57	0.21	-0.57	-0.35	-0.21	0.35	82.5	122.1	95.5	3	3	3	89.4	85.4	72.6	129.2	114.7	122.4	81.5	99.9	105	8	11	19
PADG_01718	Saccharopine dehydrogenase [NADP+, L-glutamate-forming	14	5	18	5	1	450	49.6	8.09	High	High	High	High	High	High	High	High	High		0.712	0.838	1.405	1.177	1.194	0.85	-0.49	-0.26	0.49	0.24	0.26	-0.24	117.7	83.7	98.6	3	3	3	124.9	120.5	107.6	74.1	90.3	86.8	101	89.2	105.6	1	3	5
PADG_01159	Uridylate kinase	21.0938	5	22	5	1	256	28.9	6.95	High	High	High	High	High	High	High	High	High		1.393	1.169	0.718	0.839	0.856	1.192	0.48	0.22	-0.48	-0.25	-0.22	0.25	84.2	117.3	98.4	3	3	3	93.6	78.3	80.8	114.6	127.4	110.1	91.8	94.3	109.1	3	4	4
PADG_05058	chorismate mutase	20.4461	5	26	5	1	269	30.9	6.01	High	High	High	High	High	High	High	High	High		1.401	1.129	0.714	0.806	0.885	1.241	0.49	0.18	-0.49	-0.31	-0.18	0.31	85	119.1	96	3	3	3	94.4	82.6	77.8	115.9	127.4	113.9	89.7	89.9	108.3	4	4	4
PADG_03274	mitochondrial import inner membrane translocase subunit tim9	48.8889	4	29	4	1	90	10.6	8.18	High	High	High	High	High	High	High	High	High		0.722	0.82	1.386	1.136	1.22	0.881	-0.47	-0.29	0.47	0.18	0.29	-0.18	118.1	85.2	96.7	3	3	3	112	114.1	128	81.7	85.4	88.5	106.3	100.5	83.5	4	5	2
PADG_11832	hypothetical protein	15.4472	2	12	2	1	123	13.9	10.49	High	High	High	High	High	High	High	High	High		1.19	0.806	0.841	0.677	1.241	1.476	0.25	-0.31	-0.25	-0.56	0.31	0.56	100.1	119.1	80.7	3	3	3	90.6	102.5	107.4	132.9	106.2	118.3	76.5	91.3	74.3	1	1	2
PADG_04685	Uncharacterized protein	13.7157	3	12	3	1	401	43.5	8.5	High	High	High	High	High	High	High	High	High		0.835	0.941	1.198	1.127	1.063	0.887	-0.26	-0.09	0.26	0.17	0.09	-0.17	108.1	90.2	101.7	3	3	3	111.8	111.5	100.9	87	91.9	91.8	101.2	96.6	107.3	3	1	2
PADG_05403	NADH-ubiquinone oxidoreductase 21 kDa subunit	40.8889	6	33	6	1	225	25	9.82	High	High	High	High	High	High	High	High	High		0.737	0.978	1.358	1.328	1.023	0.753	-0.44	-0.03	0.44	0.41	0.03	-0.41	110.5	81.4	108.1	3	3	3	99.7	121.9	110	89.6	70.3	84.3	110.7	107.9	105.7	5	4	6
PADG_03203	BAR domain-containing protein	53.5117	10	54	10	1	299	32.9	5.44	High	High	High	High	High	High	High	High	High		0.822	0.9	1.216	1.094	1.112	0.914	-0.28	-0.15	0.28	0.13	0.15	-0.13	110.2	90.6	99.2	3	3	3	108.3	104.5	117.9	91.4	96.4	84.1	100.4	99.1	98	5	6	9
PADG_07081	electron transfer flavo alpha subunit	25.788	6	58	6	1	349	36.5	6.83	High	High	High	High	High	High	High	High	High		1.351	1.137	0.74	0.842	0.879	1.188	0.43	0.19	-0.43	-0.25	-0.19	0.25	86	116.2	97.8	3	3	3	81.6	86.6	89.9	121.5	124	103.1	96.9	89.5	107	5	5	5
PADG_07950	glucokinase	27.112	10	30	10	1	509	55	5.3	High	High	High	High	High	High	High	High	High		0.676	0.909	1.478	1.344	1.1	0.744	-0.56	-0.14	0.56	0.43	0.14	-0.43	116	78.5	105.5	3	3	3	111.3	113.7	123.1	66.8	87.4	81.3	121.9	98.9	95.6	4	6	3
PADG_00888	Argininosuccinate synthase	40.4819	12	40	12	1	415	46.4	6.16	High	High	High	High	High	High	High	High	High		1.427	0.884	0.701	0.62	1.131	1.613	0.51	-0.18	-0.51	-0.69	0.18	0.69	90.6	129.3	80.1	3	3	3	106.9	84.2	80.8	123	142.4	122.4	70.1	73.4	96.8	1	7	9
PADG_06838	40S ribosomal protein S5	35.514	7	44	7	1	214	23.8	9.47	High	High	High	High	High	High	High	High	High		1.49	1.06	0.671	0.711	0.944	1.406	0.58	0.08	-0.58	-0.49	-0.08	0.49	84.5	125.9	89.6	3	3	3	102.3	80.2	71.1	114.7	128.1	134.9	83	91.7	94	6	7	7
PADG_04099	phosphoribosylaminoimidazolecarboxamide formyltransferase/IMP cyclohydrolase	38.2775	16	70	16	1	627	69	7.55	High	High	High	High	High	High	High	High	High	Methyl [D319; D324; E325]	1.305	1.116	0.766	0.855	0.896	1.17	0.38	0.16	-0.38	-0.23	-0.16	0.23	87.7	114.5	97.8	3	3	3	90.7	95.3	77.1	111.8	113.4	118.2	97.5	91.3	104.7	10	12	12
PADG_01128	hypothetical protein	8.28729	1	7	1	1	181	19.9	9.31	High	High	High	High	High	High	High	High	High		1.369	1.281	0.731	0.936	0.781	1.068	0.45	0.36	-0.45	-0.1	-0.36	0.1	82.2	112.5	105.3	3	3	3	90.7	78.8	77.2	99.6	125	112.8	109.7	96.2	110	1	1	1
PADG_07946	peroxisomal matrix protein	31.3253	5	27	5	1	166	17.9	5.97	High	High	High	High	High	High	High	High	High		1.101	0.946	0.909	0.859	1.057	1.164	0.14	-0.08	-0.14	-0.22	0.08	0.22	98.5	108.4	93.1	3	3	3	98.9	95.4	101.1	113.5	108.1	103.6	87.6	96.6	95.3	4	4	4
PADG_07023	carnitine O-acetyltransferase	13.4585	7	21	7	1	639	72.4	8.56	High	High	High	High	High	High	High	High	High		1.434	1.069	0.697	0.745	0.936	1.341	0.52	0.1	-0.52	-0.42	-0.1	0.42	85.7	122.8	91.5	3	3	3	86	98.4	72.5	116.6	120.3	131.5	97.3	81.3	96	1	3	6
PADG_11845	Aconitate hydratase, mitochondrial	46.2483	25	138	25	1	733	79.6	6.93	High	High	High	High	High	High	High	High	High		1.386	1.042	0.721	0.752	0.96	1.33	0.47	0.06	-0.47	-0.41	-0.06	0.41	87.5	121.3	91.2	3	3	3	94.5	85.9	82.1	121.6	130.9	111.4	83.8	83.2	106.5	13	19	18
PADG_01688	DlpA domain-containing protein	9.50413	2	9	2	1	242	25.4	6.93	High	High	High	High	High	High	High	High	High		0.7	0.808	1.428	1.155	1.237	0.866	-0.51	-0.31	0.51	0.21	0.31	-0.21	119.6	83.7	96.7	3	3	3	110.4	111.8	136.6	92	82.9	76.2	97.6	105.2	87.2	2	2	1
PADG_04487	chorismate synthase	17.037	3	15	3	1	405	43.5	6.68	High	High	High	High	High	High	High	High	High		1.224	1.226	0.817	1.002	0.815	0.998	0.29	0.29	-0.29	0	-0.29	0	87	106.4	106.6	3	3	3	93.5	87.9	79.5	98.3	104.9	116	108.2	107.2	104.5	2	2	3
PADG_06182	transcriptional repressor	36.2712	14	84	14	1	590	64.1	6.84	High	High	High	High	High	High	High	High	High		0.789	0.841	1.267	1.066	1.189	0.938	-0.34	-0.25	0.34	0.09	0.25	-0.09	114.1	90	95.9	3	3	3	106.5	114.7	121.1	100.7	86.1	83.2	92.8	99.2	95.7	10	13	13
PADG_00599	26S protease regulatory subunit 6A	32.2511	12	45	12	1	462	51.6	5.24	High	High	High	High	High	High	High	High	High		1.09	0.98	0.918	0.9	1.02	1.111	0.12	-0.03	-0.12	-0.15	0.03	0.15	97.7	106.5	95.8	3	3	3	98.7	101.5	92.9	107.4	103.3	108.7	93.9	95.2	98.3	7	9	7
PADG_03095	peroxidase	48.1982	7	22	7	1	222	24.9	5.5	High	High	High	High	High	High	High	High	High		0.757	0.821	1.321	1.084	1.218	0.922	-0.4	-0.28	0.4	0.12	0.28	-0.12	116.4	88.1	95.5	3	3	3	111.8	116.6	120.6	94	77.7	92.6	94.2	105.6	86.8	4	4	4
PADG_06054	deoxyribose-phosphate aldolase	20	4	15	4	1	280	29.7	7.23	High	High	High	High	High	High	High	High	High		0.667	0.847	1.498	1.268	1.181	0.788	-0.58	-0.24	0.58	0.34	0.24	-0.34	119.3	79.6	101	3	3	3	102.9	127.5	127.5	94	67.5	77.5	103.1	105	95	3	3	2
PADG_03627	2-oxoisovalerate dehydrogenase subunit beta	31.202	10	28	10	1	391	42.6	7.33	High	High	High	High	High	High	High	High	High		1.292	0.96	0.774	0.743	1.042	1.346	0.37	-0.06	-0.37	-0.43	0.06	0.43	92.2	119.2	88.6	3	3	3	89.3	105.3	82.1	127	106.4	124.2	83.6	88.3	93.7	2	6	5
PADG_08457	biotin synthase	3.125	1	6	1	1	384	42.1	8.62	High	High	High	High	High	High	High	High	High		1.29	1.092	0.775	0.847	0.915	1.181	0.37	0.13	-0.37	-0.24	-0.13	0.24	88.7	114.4	96.9	3	3	3	93	89.4	83.7	121.3	113.4	108.6	85.7	97.1	107.8	1	1	1
PADG_04701	alcohol dehydrogenase	17.5234	4	16	4	1	428	45.5	8.59	High	High	High	High	High	High	High	High	High		0.821	0.866	1.218	1.054	1.155	0.949	-0.28	-0.21	0.28	0.08	0.21	-0.08	111.6	91.7	96.7	3	3	3	111	116.4	107.5	97	91.8	86.3	92.1	91.8	106.2	2	1	4
PADG_07014	vesicular-fusion sec17	30.4795	7	32	7	1	292	32.7	5.49	High	High	High	High	High	High	High	High	High		0.785	0.851	1.274	1.084	1.176	0.923	-0.35	-0.23	0.35	0.12	0.23	-0.12	113.8	89.4	96.8	3	3	3	113.2	103.6	124.7	85.8	96.5	85.7	101	99.8	89.7	5	4	6
PADG_01677	acetyl-coenzyme A synthetase	16.8437	9	17	9	1	659	73.5	6.51	High	High	High	High	High	High	High	High	High		0.724	1.039	1.381	1.436	0.962	0.696	-0.47	0.06	0.47	0.52	-0.06	-0.52	108.6	78.6	112.8	3	3	3	121.7	110.3	93.7	64.4	80.7	90.7	113.9	109	115.6	1	2	6
PADG_07287	WD repeat	11.5132	2	10	2	1	304	32.7	6.52	High	High	High	High	High	High	High	High	High		0.693	0.854	1.443	1.233	1.171	0.811	-0.53	-0.23	0.53	0.3	0.23	-0.3	117.8	81.6	100.6	3	3	3	108.2	110	135.1	92.6	83.9	68.3	99.2	106.1	96.6	1	2	1
PADG_04603	spermidine synthase	25.1825	5	21	5	1	274	31.3	5.78	High	High	High	High	High	High	High	High	High		0.739	0.764	1.352	1.034	1.308	0.967	-0.44	-0.39	0.44	0.05	0.39	-0.05	119.8	88.6	91.6	3	3	3	115.9	109.8	133.7	83.5	101.6	80.8	100.6	88.6	85.5	2	5	2
PADG_03559	Cytochrome b5	44.9275	4	21	4	1	138	14.7	4.84	High	High	High	High	High	High	High	High	High		1.143	1.155	0.875	1.01	0.866	0.99	0.19	0.21	-0.19	0.01	-0.21	-0.01	90.9	104	105.1	3	3	3	96.7	91.6	84.5	104.4	101.8	105.8	98.9	106.6	109.7	3	3	3
PADG_08048	T-complex protein 1 subunit beta	39.9293	16	65	16	1	566	61.2	7.01	High	High	High	High	High	High	High	High	High		1.147	0.996	0.872	0.868	1.004	1.152	0.2	-0.01	-0.2	-0.2	0.01	0.2	95.4	109.5	95	3	3	3	97.9	92.2	96.3	108.5	117	103.1	93.6	90.9	100.6	9	10	10
PADG_00207	ribosome associated chaperone Zuotin	31.6854	10	41	10	1	445	50.6	8.95	High	High	High	High	High	High	High	High	High	Phospho [S82]	1.402	1.004	0.713	0.717	0.996	1.396	0.49	0.01	-0.49	-0.48	-0.01	0.48	88.1	123.5	88.5	3	3	3	81.3	82.6	100.4	132.9	134.8	102.6	85.8	82.6	97	4	6	8
PADG_03039	MICOS complex subunit MIC60	28.4672	11	33	11	1	685	74.9	8.43	High	High	High	High	High	High	High	High	High		1.085	0.926	0.922	0.854	1.079	1.171	0.12	-0.11	-0.12	-0.23	0.11	0.23	99.6	108.1	92.3	3	3	3	104.4	94.3	100.2	104.8	115.7	103.7	90.8	89.9	96.2	4	6	6
PADG_02206	DnaJ domain protein Psi	38.1471	8	41	8	1	367	39.4	9.26	High	High	High	High	High	High	High	High	High		0.897	1.28	1.115	1.427	0.781	0.701	-0.16	0.36	0.16	0.51	-0.36	-0.51	94.4	84.7	120.9	3	3	3	84.5	113.5	85.3	89.9	75.9	88.3	125.6	110.6	126.4	5	7	5
PADG_01565	calnexin	18.1338	10	52	10	1	568	63	5.06	High	High	High	High	High	High	High	High	High		1.276	1.287	0.783	1.008	0.777	0.992	0.35	0.36	-0.35	0.01	-0.36	-0.01	84.2	107.5	108.3	3	3	3	85.7	89.4	77.5	105.8	115.7	100.9	108.5	94.9	121.6	5	8	7
PADG_02761	hsp75-like protein	50.0813	23	192	23	1	615	67.2	5.38	High	High	High	High	High	High	High	High	High		1.048	0.933	0.955	0.891	1.072	1.123	0.07	-0.1	-0.07	-0.17	0.1	0.17	100.7	105.4	93.9	3	3	3	102.9	104.1	95	102.8	105.5	108	94.2	90.4	97	19	20	20
PADG_07749	NAD(P)H:quinone oxidoreductase, type IV	78.8462	12	119	12	1	208	22.2	5.82	High	High	High	High	High	High	High	High	High		0.67	0.913	1.492	1.363	1.095	0.734	-0.58	-0.13	0.58	0.45	0.13	-0.45	116.1	77.8	106.1	3	3	3	102.8	114.4	131.2	92.4	66.1	75	104.9	119.5	93.8	10	9	10
PADG_02411	Glyceraldehyde-3-phosphate dehydrogenase	85.7988	25	354	25	1	338	36.4	7.58	High	High	High	High	High	High	High	High	High		0.764	1.024	1.309	1.34	0.977	0.746	-0.39	0.03	0.39	0.42	-0.03	-0.42	107.6	82.2	110.2	3	3	3	106.6	100.1	116.2	94.5	75.7	76.5	98.9	124.2	107.4	27	28	25
PADG_07366	methylcrotonoyl-CoA carboxylase subunit alpha	19.9725	8	20	8	1	726	79.1	6.23	High	High	High	High	High	High	High	High	High		1.497	1.067	0.668	0.713	0.937	1.402	0.58	0.09	-0.58	-0.49	-0.09	0.49	84.2	126	89.8	3	3	3	81.6	86.8	84.2	121.3	143.8	112.9	97.1	69.4	102.9	1	2	7
PADG_06525	40S ribosomal protein S1	46.6667	11	52	11	1	255	29	10.08	High	High	High	High	High	High	High	High	High		1.325	1.002	0.755	0.757	0.998	1.322	0.41	0	-0.41	-0.4	0	0.4	90.2	119.4	90.4	3	3	3	100.5	87.9	82.1	104.4	131.4	122.6	95.1	80.7	95.4	3	11	6
PADG_05321	DNA RNA non-specific nuclease	34.3284	8	20	8	1	335	36.9	8.85	High	High	High	High	High	High	High	High	High		1.353	1.058	0.739	0.782	0.945	1.279	0.44	0.08	-0.44	-0.35	-0.08	0.35	88	119	93.1	3	3	3	85	94	85	120.2	127.8	108.9	94.8	78.2	106.1	2	4	5
PADG_02249	60S ribosomal protein L2	25.1969	5	31	5	1	254	27.5	10.65	High	High	High	High	High	High	High	High	High		0.882	0.963	1.134	1.093	1.038	0.915	-0.18	-0.05	0.18	0.13	0.05	-0.13	105.5	93	101.6	3	3	3	101.7	109.8	104.9	95.7	94.1	89	102.5	96.1	106.1	3	5	4
PADG_07190	Proteasome endopeptidase complex	21.4545	4	34	4	1	275	29.7	6.04	High	High	High	High	High	High	High	High	High		0.846	0.96	1.182	1.135	1.041	0.881	-0.24	-0.06	0.24	0.18	0.06	-0.18	106.9	90.4	102.7	3	3	3	104.5	111.1	105.1	97.6	88.8	84.9	97.9	100.1	110	3	4	3
PADG_02454	NADH-ubiquinone oxidoreductase	20.6704	3	8	3	1	179	20.1	9.2	High	High	High	High	High	High	High	High	High		1.363	0.992	0.734	0.728	1.008	1.374	0.45	-0.01	-0.45	-0.46	0.01	0.46	89.4	121.9	88.7	3	3	3	90.6	84.4	93.2	131	131.4	103.2	78.4	84.2	103.5	1	1	3
PADG_01949	translation elongation factor Tu	49.6599	17	86	17	1	441	48.6	6.68	High	High	High	High	High	High	High	High	High		1.818	1.269	0.55	0.698	0.788	1.433	0.86	0.34	-0.86	-0.52	-0.34	0.52	73.4	133.5	93.1	3	3	3	76.4	73.5	70.4	131.8	135.9	132.6	91.8	90.6	97	7	8	16
PADG_04718	2-methylcitrate dehydratase	47.7718	18	119	18	1	561	61.9	8.56	High	High	High	High	High	High	High	High	High		2.83	1.413	0.353	0.499	0.708	2.004	1.5	0.5	-1.5	-1	-0.5	1	57.2	162	80.8	3	3	3	49.3	59.5	62.8	175.7	160.8	149.3	75	79.7	87.8	12	15	14
PADG_05750	cytochrome c oxidase polypeptide VI	34.1176	5	39	5	1	170	18.8	5.64	High	High	High	High	High	High	High	High	High		1.719	1.291	0.582	0.751	0.774	1.331	0.78	0.37	-0.78	-0.41	-0.37	0.41	74.8	128.6	96.6	3	3	3	78.3	72	74.1	120.6	137.5	127.8	101.1	90.6	98.1	5	4	4
PADG_02896	elongation factor 1-beta	51.5695	6	34	6	1	223	25	4.84	High	High	High	High	High	High	High	High	High	Phospho [S93]	1.703	1.149	0.587	0.675	0.87	1.482	0.77	0.2	-0.77	-0.57	-0.2	0.57	77.9	132.6	89.5	3	3	3	82.5	78.1	73	134.7	132.6	130.6	82.8	89.3	96.3	4	5	5
PADG_03163	Peroxidase	43.5829	11	68	11	1	374	41.4	8.25	High	High	High	High	High	High	High	High	High		2.272	1.488	0.44	0.655	0.672	1.527	1.18	0.57	-1.18	-0.61	-0.57	0.61	63	143.2	93.8	3	3	3	59.5	73.5	56.1	149.4	138.4	141.8	91.1	88.1	102.1	8	8	8
PADG_02888	60S ribosomal protein L6 O	38.2353	8	49	8	1	204	22.9	10.17	High	High	High	High	High	High	High	High	High		1.672	1.06	0.598	0.634	0.943	1.577	0.74	0.08	-0.74	-0.66	-0.08	0.66	80.4	134.4	85.2	3	3	3	85.6	71.8	83.7	127.4	142	133.7	86.9	86.2	82.6	5	7	6
PADG_01621	aspartate aminotransferase	40.3263	12	48	12	1	429	47	9.07	High	High	High	High	High	High	High	High	High		1.902	1.044	0.526	0.549	0.958	1.822	0.93	0.06	-0.93	-0.87	-0.06	0.87	76	144.6	79.4	3	3	3	87.7	68.8	71.6	136.4	151.4	146.1	75.9	79.8	82.4	2	8	10
PADG_01687	3-ketoacyl-CoA thiolase	49.4005	16	90	16	1	417	43.3	8.51	High	High	High	High	High	High	High	High	High		1.506	1.249	0.664	0.83	0.8	1.205	0.59	0.32	-0.59	-0.27	-0.32	0.27	79.9	120.3	99.8	3	3	3	78.6	83	78	127.1	113.5	120.2	94.2	103.5	101.7	10	11	13
PADG_03963	30 kDa heat shock	43.8017	12	88	12	1	242	26.7	9.39	High	High	High	High	High	High	High	High	High		1.955	3.043	0.511	1.556	0.329	0.642	0.97	1.61	-0.97	0.64	-1.61	-0.64	50	97.8	152.2	3	3	3	46.4	62.8	40.8	106.8	88	98.5	146.8	149.2	160.7	13	13	9
PADG_01896	Phosphoglycerate kinase	58.9928	19	88	19	1	417	45	7.53	High	High	High	High	High	High	High	High	High		1.971	1.224	0.507	0.621	0.817	1.611	0.98	0.29	-0.98	-0.69	-0.29	0.69	71.5	141	87.5	3	3	3	74.1	69.9	70.6	148.5	144.3	130.1	77.4	85.8	99.4	9	16	15
PADG_12323	peptidyl-prolyl cis-trans isomerase	25.8964	4	46	4	1	251	27.5	9.67	High	High	High	High	High	High	High	High	High		1.827	1.419	0.547	0.777	0.705	1.287	0.87	0.51	-0.87	-0.36	-0.51	0.36	70.6	129.1	100.3	3	3	3	65.8	71.4	74.7	139.5	131.1	116.7	94.7	97.5	108.5	5	4	4
PADG_03856	60S ribosomal protein L15	29.5567	5	22	5	1	203	24.2	11.37	High	High	High	High	High	High	High	High	High		2.331	1.235	0.429	0.53	0.81	1.888	1.22	0.3	-1.22	-0.92	-0.3	0.92	65.7	153.2	81.1	3	3	3	78.1	59.2	59.8	137.8	154.4	167.4	84.1	86.4	72.9	4	2	4
PADG_02056	ribosomal protein L7	47.7387	6	36	6	1	199	21.1	8.97	High	High	High	High	High	High	High	High	High		1.9	1.184	0.526	0.623	0.845	1.606	0.93	0.24	-0.93	-0.68	-0.24	0.68	73.5	139.6	86.9	3	3	3	76	67.1	77.2	148.2	140	130.6	75.8	92.9	92.2	3	4	3
PADG_08263	mitochondrial outer membrane protein porin	61.4094	16	87	16	1	298	31.8	9.23	High	High	High	High	High	High	High	High	High		1.681	1.174	0.595	0.698	0.852	1.432	0.75	0.23	-0.75	-0.52	-0.23	0.52	77.8	130.8	91.3	3	3	3	81.7	73.4	78.4	132.8	138.7	121	85.5	87.9	100.7	10	11	12
PADG_00443	Dihydropteroate synthase	36.3929	13	55	13	1	621	67.2	8.92	High	High	High	High	High	High	High	High	High		2.082	1.366	0.48	0.656	0.732	1.525	1.06	0.45	-1.06	-0.61	-0.45	0.61	67.4	140.4	92.1	3	3	3	79.4	61.3	61.6	129.2	151.3	140.8	91.4	87.3	97.6	8	8	7
PADG_04710	2-methylcitrate mitochondrial	50.1066	20	115	20	1	469	51.5	9.19	High	High	High	High	High	High	High	High	High		1.871	1.147	0.535	0.613	0.872	1.631	0.9	0.2	-0.9	-0.71	-0.2	0.71	74.7	139.7	85.7	3	3	3	70.3	74.3	79.4	155	134.9	129.1	74.7	90.8	91.5	17	17	13
PADG_08369	hsp60-like protein	78.6555	47	511	47	1	595	62.4	5.63	High	High	High	High	High	High	High	High	High	Methyl [E568; E571; E572]	1.818	1.421	0.55	0.782	0.704	1.279	0.86	0.51	-0.86	-0.36	-0.51	0.36	70.8	128.7	100.6	3	3	3	65.8	68	78.6	139.4	130.9	115.6	94.8	101.1	105.8	43	46	36
PADG_01440	ADP,ATP carrier protein	49.1909	15	105	15	1	309	33.6	9.86	High	High	High	High	High	High	High	High	High		2.564	1.427	0.39	0.557	0.701	1.796	1.36	0.51	-1.36	-0.84	-0.51	0.84	60.1	154.1	85.8	3	3	3	72.3	51.8	56.3	128.8	166.5	167	98.9	81.7	76.8	10	17	14
PADG_06805	acyl- dehydrogenase	47.836	13	51	13	1	439	47.6	7.8	High	High	High	High	High	High	High	High	High		1.907	1.23	0.524	0.645	0.813	1.55	0.93	0.3	-0.93	-0.63	-0.3	0.63	72.5	138.3	89.2	3	3	3	74.5	82.9	60.2	134.1	130.1	150.6	91.4	87.1	89.1	4	6	9
PADG_06080	hypothetical protein	21.9178	2	10	2	1	146	16.3	9.52	High	High	High	High	High	High	High	High	High		2.004	1.323	0.499	0.66	0.756	1.514	1	0.4	-1	-0.6	-0.4	0.6	69.3	138.9	91.7	3	3	3	66.2	66.6	75.3	147.9	125.6	143.2	85.9	107.8	81.5	1	2	1
PADG_06265	elongation factor 1-gamma	44.7174	15	72	15	1	407	45.8	7.85	High	High	High	High	High	High	High	High	High		1.893	1.171	0.528	0.619	0.854	1.617	0.92	0.23	-0.92	-0.69	-0.23	0.69	73.8	139.7	86.4	3	3	3	83.4	76.8	61.3	129.7	143.2	146.4	86.9	80	92.4	8	14	8
PADG_05822	Pyridoxine biosynthesis protein pyroA	44.7531	11	50	11	1	324	34.1	6.42	High	High	High	High	High	High	High	High	High		1.834	1.432	0.545	0.781	0.698	1.281	0.87	0.52	-0.87	-0.36	-0.52	0.36	70.3	129	100.7	3	3	3	63.6	68.3	79.1	144	120.9	122	92.4	110.8	98.8	8	8	5
PADG_02895	ATP-dependent Clp protease ATP-binding subunit ClpB	24.1509	12	35	12	1	795	88.2	7.91	High	High	High	High	High	High	High	High	High		1.756	1.316	0.57	0.75	0.76	1.334	0.81	0.4	-0.81	-0.42	-0.4	0.42	73.7	129.4	97	3	3	3	80.6	74.8	65.6	115.3	135.5	137.2	104	89.7	97.2	2	4	10
PADG_05277	Serine hydroxymethyltransferase	28.4112	10	51	9	1	535	58.6	8.56	High	High	High	High	High	High	High	High	High		1.8	1.245	0.556	0.692	0.803	1.446	0.85	0.32	-0.85	-0.53	-0.32	0.53	74.2	133.5	92.3	3	3	3	63.5	83.9	75.2	145.5	129.1	125.9	91	87	99	7	4	8
PADG_07813	ATP synthase F1, gamma subunit	37.9195	8	58	8	1	298	32.5	7.91	High	High	High	High	High	High	High	High	High		1.547	1.128	0.647	0.729	0.887	1.372	0.63	0.17	-0.63	-0.46	-0.17	0.46	81.7	126.3	92.1	3	3	3	81.8	73.9	89.2	120.1	132.3	126.5	98	93.8	84.3	8	9	7
PADG_00692	elongation factor 1-alpha	39.1304	15	139	15	1	460	50.2	9.16	High	High	High	High	High	High	High	High	High		1.954	1.147	0.512	0.587	0.872	1.704	0.97	0.2	-0.97	-0.77	-0.2	0.77	73.1	142.9	83.9	3	3	3	86	70.5	63	126.5	154.3	148	87.5	75.2	89.1	11	13	14
PADG_12152	hypothetical protein	6.03015	1	6	1	1	199	21.4	11	High	High	High	High	High	High	High	High	High		2.741	1.563	0.365	0.57	0.64	1.754	1.45	0.64	-1.45	-0.81	-0.64	0.81	56.6	155	88.4	3	3	3	63.8	62.8	43.1	134.4	165.9	164.8	101.8	71.3	92.1	1	1	1
PADG_08387	Citrate synthase	26.1603	10	51	10	1	474	52	8.72	High	High	High	High	High	High	High	High	High		2.311	1.327	0.433	0.574	0.754	1.742	1.21	0.41	-1.21	-0.8	-0.41	0.8	64.7	149.5	85.8	3	3	3	75.1	65.2	53.8	124.5	156	167.9	100.4	78.8	78.3	9	8	6
PADG_04848	60S ribosomal protein L8-B	36.8	9	37	9	1	250	27.9	9.91	High	High	High	High	High	High	High	High	High		1.764	1.101	0.567	0.624	0.909	1.603	0.82	0.14	-0.82	-0.68	-0.14	0.68	77.6	136.9	85.4	3	3	3	76.6	79.2	77.1	150.1	137.8	122.8	73.3	83	100	4	7	5
PADG_03170	serum paraoxonase/arylesterase 2	20.4819	4	12	4	1	415	46	5.86	High	High	High	High	High	High	High	High	High		1.951	1.316	0.512	0.674	0.76	1.483	0.96	0.4	-0.96	-0.57	-0.4	0.57	70.3	137.2	92.5	3	3	3	73.3	63.4	74.2	129.5	158.5	123.5	97.1	78.1	102.3	1	2	3
PADG_08468	4-hydroxyphenylpyruvate dioxygenase	38.8614	13	48	13	1	404	45.7	5.99	High	High	High	High	High	High	High	High	High		1.537	1.418	0.651	0.923	0.705	1.084	0.62	0.5	-0.62	-0.12	-0.5	0.12	75.8	116.6	107.6	3	3	3	70.1	81.9	75.5	120.7	103.4	125.6	109.1	114.6	98.9	7	10	6
PADG_01914	60S ribosomal protein L35	32.5397	4	22	4	1	126	14.8	11.15	High	High	High	High	High	High	High	High	High		1.509	1.047	0.662	0.694	0.955	1.441	0.59	0.07	-0.59	-0.53	-0.07	0.53	84.3	127.3	88.3	3	3	3	93.1	73	87	122.5	138.1	121.3	84.4	88.9	91.7	3	4	3
PADG_07715	hsp90-like protein	51.4164	38	189	38	1	706	80.3	5.03	High	High	High	High	High	High	High	High	High		1.937	1.249	0.516	0.645	0.8	1.551	0.95	0.32	-0.95	-0.63	-0.32	0.63	71.7	138.8	89.5	3	3	3	86	70.6	58.4	122.3	146.9	147.2	91.7	82.6	94.3	17	31	34
PADG_00627	mitochondrial large ribosomal subunit L49, variant	12.8205	1	5	1	1	195	21.7	10.32	High	High	High	High	High	High	High	High	High		1.976	1.662	0.506	0.841	0.602	1.189	0.98	0.73	-0.98	-0.25	-0.73	0.25	64.7	127.8	107.5	3	3	3	58.4	61.6	74.1	129.2	146.6	107.6	112.4	91.8	118.3	1	1	1
PADG_00430	Hsp7-like protein	49.5588	32	280	32	1	680	73.7	6.21	High	High	High	High	High	High	High	High	High		1.775	1.436	0.563	0.809	0.696	1.236	0.83	0.52	-0.83	-0.31	-0.52	0.31	71.2	126.5	102.3	3	3	3	71.5	66.5	75.7	136.8	135.3	107.3	91.7	98.2	117	26	31	25
PADG_02759	ribosome recycling factor domain-containing protein	14.5215	2	8	2	1	303	32.7	9.82	High	High	High	High	High	High	High	High	High		2.289	1.966	0.437	0.859	0.509	1.164	1.19	0.98	-1.19	-0.22	-0.98	0.22	57.1	130.7	112.2	3	3	3	47.3	47	76.9	147.9	133.1	110.9	104.7	119.8	112.2	1	1	2
PADG_00912	UDP-galactopyranose mutase	27.821	12	33	12	1	514	57.2	6.7	High	High	High	High	High	High	High	High	High		1.682	0.977	0.595	0.581	1.024	1.722	0.75	-0.03	-0.75	-0.78	0.03	0.78	82	137.9	80.1	3	3	3	91.6	89.2	65.2	124.6	134.4	154.7	83.8	76.4	80.1	2	4	9
PADG_01488	thiol methyltransferase	22.9167	5	11	5	1	288	32.2	5.55	High	High	High	High	High	High	High	High	High		1.753	1.092	0.57	0.623	0.916	1.606	0.81	0.13	-0.81	-0.68	-0.13	0.68	78	136.8	85.2	3	3	3	91.7	80.5	61.9	127.2	131.3	151.9	81.1	88.3	86.2	2	2	2
PADG_01228	3-hydroxybutyryl-CoA dehydrogenase	30.8411	6	23	6	1	321	34.3	8.34	High	High	High	High	High	High	High	High	High		1.706	1.175	0.586	0.689	0.851	1.452	0.77	0.23	-0.77	-0.54	-0.23	0.54	77.3	131.9	90.8	3	3	3	77.8	88.2	66	139.3	114.6	141.7	83	97.2	92.3	2	3	2
PADG_05436	Cytochrome b-c1 complex subunit Rieske	22.7092	4	15	4	1	251	27.1	9.09	High	High	High	High	High	High	High	High	High		1.722	1.337	0.581	0.777	0.748	1.288	0.78	0.42	-0.78	-0.36	-0.42	0.36	73.9	127.3	98.8	3	3	3	77.3	68.8	75.7	130.8	141.6	109.4	91.9	89.6	115	1	3	1
PADG_11379	60S ribosomal protein L5	25.4647	10	49	10	1	538	60.9	8.78	High	High	High	High	High	High	High	High	High		1.519	1.103	0.659	0.726	0.907	1.377	0.6	0.14	-0.6	-0.46	-0.14	0.46	82.8	125.8	91.4	3	3	3	92.7	85.1	70.7	114.9	125.3	137.2	92.4	89.6	92.1	4	6	9
PADG_08465	fumarylacetoacetase	35.7477	10	38	10	1	428	46.6	6.61	High	High	High	High	High	High	High	High	High		1.912	1.026	0.523	0.537	0.975	1.863	0.93	0.04	-0.93	-0.9	-0.04	0.9	76.2	145.6	78.2	3	3	3	82.4	87.5	58.6	148.5	124.3	164.2	69.2	88.2	77.1	4	7	6
PADG_08125	Elongation factor 2	44.7653	30	174	30	1	831	92.2	6.92	High	High	High	High	High	High	High	High	High		1.802	1.035	0.555	0.574	0.967	1.742	0.85	0.05	-0.85	-0.8	-0.05	0.8	78.2	140.9	80.9	3	3	3	91.7	80.7	62.2	120.2	142.2	160.2	88	77.1	77.6	12	20	21
PADG_02555	nucleic acid-binding protein	46.6667	13	53	13	1	300	33.5	8.57	High	High	High	High	High	High	High	High	High		1.619	1.459	0.618	0.901	0.685	1.11	0.7	0.55	-0.7	-0.15	-0.55	0.15	73.6	119.1	107.3	3	3	3	60.5	82	78.2	118.4	119	120	121.1	99.1	101.8	7	10	7
PADG_05303	beta-1,6-glucan biosynthesis (Knh1)	22.49	2	7	2	1	249	27.2	5.57	High	High	High	High	High	High	High	High	High		2.248	1.284	0.445	0.571	0.779	1.751	1.17	0.36	-1.17	-0.81	-0.36	0.81	66.2	148.8	85	3	3	3	85.2	47	66.5	141.1	167	138.4	73.8	86.1	95.1	2	1	1
PADG_03778	60S ribosomal protein L10-A	43.9462	10	41	10	1	223	25.7	10.29	High	High	High	High	High	High	High	High	High		1.751	0.962	0.571	0.55	1.039	1.82	0.81	-0.06	-0.81	-0.86	0.06	0.86	80.8	141.5	77.7	3	3	3	98.9	66.2	77.3	119.7	163.3	141.4	81.4	70.5	81.3	5	7	8
PADG_00317	succinyl-CoA ligase subunit beta	28.9417	9	32	9	1	463	50.3	5.86	High	High	High	High	High	High	High	High	High		1.531	1.131	0.653	0.739	0.884	1.354	0.61	0.18	-0.61	-0.44	-0.18	0.44	81.9	125.4	92.7	3	3	3	86.4	91.2	68.2	122.1	122.9	131.3	91.5	85.9	100.5	1	6	7
PADG_01797	Dihydrolipoamide acetyltransferase component of pyruvate dehydrogenase	37.7778	11	45	11	1	495	53.5	8.94	High	High	High	High	High	High	High	High	High		1.777	1.332	0.563	0.749	0.751	1.334	0.83	0.41	-0.83	-0.42	-0.41	0.42	73	129.8	97.2	3	3	3	75.6	84.6	58.9	118.8	131.2	139.2	105.6	84.2	101.9	4	9	7
PADG_05402	mitochondrial F1F0 ATP synthase subunit	38.6139	4	18	4	1	101	11.2	10.23	High	High	High	High	High	High	High	High	High		1.54	1.089	0.65	0.707	0.918	1.414	0.62	0.12	-0.62	-0.5	-0.12	0.5	82.7	127.3	90	3	3	3	85.8	90.9	71.4	115.1	127	139.7	99.1	82.1	88.9	3	4	2
PADG_01209	enoyl-CoA hydratase	41.2969	9	41	9	1	293	31.3	8.68	High	High	High	High	High	High	High	High	High		1.872	1.058	0.534	0.565	0.946	1.77	0.9	0.08	-0.9	-0.82	-0.08	0.82	76.3	142.9	80.7	3	3	3	58.3	80.5	90.2	170	127.6	131.2	71.8	91.9	78.5	7	5	7
PADG_04912	AhpC/TSA family protein	55.914	8	36	8	1	186	20.3	10.39	High	High	High	High	High	High	High	High	High		1.616	1.021	0.619	0.632	0.979	1.583	0.69	0.03	-0.69	-0.66	-0.03	0.66	82.5	133.3	84.2	3	3	3	90.6	74.1	82.8	117.5	155.6	126.9	92	70.4	90.3	4	7	5
PADG_11413	hypothetical protein	25.6545	5	13	5	1	191	21.4	9.47	High	High	High	High	High	High	High	High	High		1.593	1.044	0.628	0.655	0.958	1.527	0.67	0.06	-0.67	-0.61	-0.06	0.61	82.5	131.4	86.1	3	3	3	100.4	73.8	73.3	113.2	135.5	145.5	86.4	90.6	81.2	1	2	4
PADG_05628	Protein disulfide-isomerase domain	45.3083	13	44	13	1	373	41.3	7.47	High	High	High	High	High	High	High	High	High		1.563	1.229	0.64	0.786	0.814	1.272	0.64	0.3	-0.64	-0.35	-0.3	0.35	79.1	123.7	97.2	3	3	3	78.7	76.2	82.4	131.3	134.7	105	90	89.1	112.6	5	8	8
PADG_04106	60S ribosomal protein L11	45.0867	6	33	6	1	173	19.8	10.04	High	High	High	High	High	High	High	High	High		1.518	0.95	0.659	0.626	1.053	1.598	0.6	-0.07	-0.6	-0.68	0.07	0.68	86.5	131.3	82.2	3	3	3	100.5	71.4	87.7	113.1	142.4	138.5	86.5	86.2	73.8	3	5	4
PADG_01886	adenosylhomocysteinase	51.0067	16	74	16	1	447	48.5	6.24	High	High	High	High	High	High	High	High	High		1.624	1.032	0.616	0.636	0.969	1.573	0.7	0.05	-0.7	-0.65	-0.05	0.65	82.1	133.2	84.7	3	3	3	65.5	91.6	89.1	150.8	115.4	133.6	83.8	93.1	77.3	7	11	14
PADG_04993	ATP-citrate synthase subunit 1	33.8392	15	51	15	1	659	72.1	7.94	High	High	High	High	High	High	High	High	High		1.6	1.256	0.625	0.785	0.796	1.274	0.68	0.33	-0.68	-0.35	-0.33	0.35	77.8	124.5	97.7	3	3	3	94.4	70.8	68.3	107.5	134.5	131.5	98.2	94.7	100.2	2	5	13
PADG_00872	histone	40.8451	8	42	1	1	142	15.9	10.55	High	High	High	High	High	High	High	High	High		2.249	1.591	0.445	0.707	0.629	1.414	1.17	0.67	-1.17	-0.5	-0.67	0.5	62	139.4	98.6	3	3	3	65.8	81.2	39	128.7	136.4	153.1	105.5	82.4	107.9	1	1	1
PADG_02828	Ribosomal protein	32.2581	5	24	5	1	217	24.1	9.86	High	High	High	High	High	High	High	High	High		2.186	1.163	0.458	0.532	0.86	1.88	1.13	0.22	-1.13	-0.91	-0.22	0.91	69	150.8	80.2	3	3	3	88.8	49.5	68.7	118	187.1	147.3	93.2	63.5	84	3	4	4
PADG_08342	GTP-binding protein ypt1	27.2251	4	28	4	1	191	21	5.43	High	High	High	High	High	High	High	High	High		1.536	1.267	0.651	0.825	0.789	1.212	0.62	0.34	-0.62	-0.28	-0.34	0.28	78.9	121.2	100	3	3	3	89.9	79.7	67	103.6	125.2	134.7	106.5	95.1	98.2	2	4	4
PADG_06488	peptidyl-prolyl cis-trans isomerase D	42.3592	11	97	11	1	373	41.1	5.59	High	High	High	High	High	High	High	High	High		1.511	1.344	0.662	0.89	0.744	1.124	0.6	0.43	-0.6	-0.17	-0.43	0.17	77.8	117.6	104.6	3	3	3	64.7	87	81.8	135.5	104	113.2	99.8	109.1	105	9	10	9
PADG_05848	glycine-tRNA ligase	12.8049	6	17	6	1	656	74.4	5.81	High	High	High	High	High	High	High	High	High		1.52	1.183	0.658	0.778	0.845	1.285	0.6	0.24	-0.6	-0.36	-0.24	0.36	81	123.1	95.8	3	3	3	74.2	96.9	72	132.1	117.1	120.2	93.7	86	107.8	1	1	6
PADG_06692	mitochondrial phosphate carrier protein	40.1869	8	36	8	1	321	33.6	9.42	High	High	High	High	High	High	High	High	High		1.627	1.094	0.615	0.673	0.914	1.486	0.7	0.13	-0.7	-0.57	-0.13	0.57	80.6	131.2	88.2	3	3	3	94.8	78.9	68.2	107.1	138.9	147.5	98.1	82.2	84.4	3	7	5
PADG_05721	60S ribosomal protein L4	40.3226	13	89	13	1	372	40.1	10.76	High	High	High	High	High	High	High	High	High		1.595	1.108	0.627	0.695	0.902	1.439	0.67	0.15	-0.67	-0.53	-0.15	0.53	81	129.2	89.8	3	3	3	90.4	72.5	80.2	129.9	146.3	111.4	79.6	81.3	108.4	9	11	9
PADG_02260	succinyl-CoA ligase subunit alpha	43.8066	11	45	11	1	331	34.7	8.31	High	High	High	High	High	High	High	High	High		1.517	1.095	0.659	0.722	0.913	1.386	0.6	0.13	-0.6	-0.47	-0.13	0.47	83.1	126	90.9	3	3	3	81	79.5	88.7	136.7	136.7	104.6	82.3	83.7	106.8	6	5	9
PADG_03873	60S ribosomal protein L20	20.7865	4	12	4	1	178	21.1	10.84	High	High	High	High	High	High	High	High	High		1.624	1.074	0.616	0.661	0.931	1.512	0.7	0.1	-0.7	-0.6	-0.1	0.6	81.1	131.8	87.1	3	3	3	94.9	83	65.4	109.9	141.2	144.1	95.2	75.8	90.4	1	2	3
PADG_00255	fatty acid synthase beta subunit dehydratase	21.0451	25	71	25	1	2086	231.6	6.11	High	High	High	High	High	High	High	High	High		1.597	0.916	0.626	0.573	1.092	1.745	0.68	-0.13	-0.68	-0.8	0.13	0.8	85.4	136.4	78.2	3	3	3	84.2	104.1	67.9	151.8	112.5	144.9	64	83.4	87.2	1	10	21
PADG_06048	40S ribosomal protein S27	15.9722	2	10	2	1	144	15.6	9.17	High	High	High	High	High	High	High	High	High		2.121	1.072	0.471	0.505	0.933	1.979	1.08	0.1	-1.08	-0.98	-0.1	0.98	71.6	151.8	76.7	3	3	3	93.3	45.1	76.3	138.7	187.7	128.8	68	67.2	94.9	2	1	2
PADG_08262	asparagine synthase (glutamine-hydrolyzing)	8.28829	3	8	3	1	555	62.6	6.19	High	High	High	High	High	High	High	High	High		1.534	0.828	0.652	0.54	1.208	1.853	0.62	-0.27	-0.62	-0.89	0.27	0.89	89.3	136.9	73.9	3	3	3	114.8	71.3	81.7	129.5	147.1	134	55.7	81.5	84.3	1	2	2
PADG_12025	glutaryl- dehydrogenase	23.5981	5	10	5	1	428	46.8	8.18	High	High	High	High	High	High	High	High	High		1.597	0.983	0.626	0.616	1.018	1.625	0.67	-0.03	-0.67	-0.7	0.03	0.7	83.8	133.8	82.4	3	3	3	98.4	76.5	76.5	104.6	146.9	150	97	76.6	73.5	1	3	1
PADG_00784	40S ribosomal protein S0	34.9153	6	29	6	1	295	31.9	4.96	High	High	High	High	High	High	High	High	High		1.676	1.082	0.597	0.646	0.924	1.549	0.75	0.11	-0.75	-0.63	-0.11	0.63	79.8	133.8	86.4	3	3	3	97.2	85	57.3	120.3	134	147	82.5	81	95.7	2	6	6
PADG_03118	aldose 1-epimerase family	20.1258	4	16	4	1	318	34.6	5.67	High	High	High	High	High	High	High	High	High		1.651	1.106	0.606	0.67	0.904	1.493	0.72	0.15	-0.72	-0.58	-0.15	0.58	79.8	131.9	88.3	3	3	3	103.5	72.1	63.9	107.6	143.3	144.6	88.9	84.6	91.4	1	2	4
PADG_01954	Superoxide dismutase	48.8263	8	34	8	1	213	23.8	7.69	High	High	High	High	High	High	High	High	High		2.362	1.189	0.423	0.503	0.841	1.987	1.24	0.25	-1.24	-0.99	-0.25	0.99	65.9	155.7	78.4	3	3	3	68.3	67.3	62.2	157.1	151.8	158.2	74.6	80.9	79.6	7	7	4
PADG_11904	Ribosomal protein L1	1.32266	5	21	5	1	2873	315.7	7.75	High	High	High	High	High	High	High	High	High		1.862	1.071	0.537	0.575	0.933	1.738	0.9	0.1	-0.9	-0.8	-0.1	0.8	76.3	142	81.7	3	3	3	84.6	58.8	85.4	137.8	177.1	111.1	77.7	64	103.5	2	2	5
PADG_04806	hypothetical protein	26.3158	2	11	2	1	114	12.9	6.68	High	High	High	High	High	High	High	High	High		0.578	0.77	1.73	1.331	1.299	0.751	-0.79	-0.38	0.79	0.41	0.38	-0.41	127.8	73.9	98.3	3	3	3	121.5	109.1	152.8	63.2	89	69.3	115.3	101.9	77.9	2	2	2
PADG_01963	Glycine cleavage system H protein	13.6612	4	12	4	1	183	20.3	5.31	High	High	High	High	High	High	High	High	High		1.68	1.273	0.595	0.758	0.785	1.319	0.75	0.35	-0.75	-0.4	-0.35	0.4	75.9	127.5	96.6	3	3	3	84	60.6	83.1	113.4	157.8	111.3	102.6	81.6	105.7	3	2	1
PADG_06945	GYF domain-containing protein	6.07389	4	15	4	1	1597	170.4	7.42	High	High	High	High	High	High	High	High	High		0.636	0.823	1.572	1.295	1.215	0.772	-0.65	-0.28	0.65	0.37	0.28	-0.37	122	77.6	100.4	3	3	3	113.2	143.5	109.3	74.6	63.7	94.5	112.3	92.8	96.2	2	1	4
PADG_02307	CUE domain-containing [Blastomyces gilchristii SLH14081]	8.75576	3	10	3	1	434	47.8	5.05	High	High	High	High	High	High	High	High	High		0.652	0.797	1.534	1.223	1.255	0.818	-0.62	-0.33	0.62	0.29	0.33	-0.29	122.5	79.9	97.6	3	3	3	126.2	103.1	138.2	76.1	97.8	65.6	97.7	99.1	96.2	2	1	2
PADG_07042	ATP synthase F1, delta subunit	30	7	49	7	1	230	24.5	9.76	High	High	High	High	High	High	High	High	High		1.361	1.121	0.735	0.823	0.892	1.214	0.44	0.16	-0.44	-0.28	-0.16	0.28	86.2	117.3	96.6	3	3	3	80.1	83.1	95.3	126	106.6	119.2	93.9	110.3	85.5	5	6	6
PADG_03326	40S ribosomal protein S9	25.6545	4	18	4	1	191	22.1	10.21	High	High	High	High	High	High	High	High	High		1.316	1.166	0.76	0.887	0.857	1.128	0.4	0.22	-0.4	-0.17	-0.22	0.17	86.2	113.3	100.5	3	3	3	93.4	89	76.1	100.7	115.2	124.1	105.9	95.8	99.8	2	2	4
PADG_04439	Uncharacterized protein	14.4737	2	13	2	1	76	8.4	10.15	High	High	High	High	High	High	High	High	High		2.035	1.276	0.491	0.627	0.784	1.595	1.03	0.35	-1.03	-0.67	-0.35	0.67	69.6	141.6	88.8	3	3	3	48.5	86	74.2	182.3	126.1	116.5	69.2	87.9	109.3	1	2	2
PADG_02691	eukaryotic translation initiation factor 6	26.6129	3	21	3	1	248	26.4	5.05	High	High	High	High	High	High	High	High	High		0.794	0.851	1.259	1.072	1.175	0.933	-0.33	-0.23	0.33	0.1	0.23	-0.1	113.4	90.1	96.5	3	3	3	112.6	107.4	120.2	94.1	97.7	78.3	93.3	94.8	101.5	2	2	3
PADG_05820	xaa-Pro aminopeptidase	21.4286	10	38	10	1	616	68.6	5.54	High	High	High	High	High	High	High	High	High		0.749	0.937	1.335	1.251	1.067	0.799	-0.42	-0.09	0.42	0.32	0.09	-0.32	111.7	83.7	104.7	3	3	3	101.6	117.4	116	97.7	72	81.4	100.8	110.6	102.6	7	5	7
PADG_07835	replication factor-A protein	5.14096	2	10	2	1	603	67.3	5.9	High	High	High	High	High	High	High	High	High		1.273	1.056	0.785	0.829	0.947	1.206	0.35	0.08	-0.35	-0.27	-0.08	0.27	90.1	114.7	95.1	3	3	3	87.3	99	84.1	110.6	118.5	115.1	102.1	82.5	100.9	2	2	2
PADG_04731	ribosomal L14	27.8912	4	17	4	1	147	16.7	10.35	High	High	High	High	High	High	High	High	High		1.357	0.975	0.737	0.718	1.026	1.392	0.44	-0.04	-0.44	-0.48	0.04	0.48	90.1	122.2	87.8	3	3	3	99.7	88.1	82.4	114.5	110.5	141.5	85.8	101.4	76.1	2	4	1
PADG_07031	hydroxymethylglutaryl-CoA lyase	14.0449	4	15	4	1	356	38.2	7.88	High	High	High	High	High	High	High	High	High		1.71	1.181	0.585	0.691	0.847	1.448	0.77	0.24	-0.77	-0.53	-0.24	0.53	77.1	131.8	91.1	3	3	3	80.8	96.7	53.7	128.2	111.9	155.4	91	91.3	90.9	4	3	1
PADG_07674	Carbonic anhydrase	27.305	5	33	5	1	282	32.3	8.92	High	High	High	High	High	High	High	High	High		0.62	0.724	1.612	1.167	1.381	0.857	-0.69	-0.47	0.69	0.22	0.47	-0.22	128	79.4	92.6	3	3	3	107.4	138.5	138.1	97.2	60.8	80.3	95.5	100.8	81.7	4	3	4
PADG_01564	methylmalonate-semialdehyde dehydrogenase	16.8942	7	16	7	1	586	62.6	8.57	High	High	High	High	High	High	High	High	High		1.713	1.188	0.584	0.694	0.841	1.441	0.78	0.25	-0.78	-0.53	-0.25	0.53	76.9	131.7	91.4	3	3	3	96.4	80.1	54.2	109.1	135	151	94.5	84.9	94.7	2	4	3
PADG_04614	prohibitin-1	62.8571	16	99	16	1	280	30.9	8.78	High	High	High	High	High	High	High	High	High		0.746	0.946	1.341	1.268	1.057	0.788	-0.42	-0.08	0.42	0.34	0.08	-0.34	111.4	83.1	105.4	3	3	3	105.1	100.3	129	83.4	86.8	79.2	111.6	112.9	91.8	10	15	9
PADG_04402	60S ribosomal protein L34-A	15	2	12	2	1	120	13.6	10.83	High	High	High	High	High	High	High	High	High		1.4	1.091	0.714	0.779	0.917	1.284	0.49	0.13	-0.49	-0.36	-0.13	0.36	85.9	120.3	93.7	3	3	3	86.5	79.5	91.7	132.2	127	101.8	81.3	93.5	106.4	2	2	2
PADG_04057	translation initiation factor 3 subunit J	40	7	32	7	1	285	31.4	4.94	High	High	High	High	High	High	High	High	High	Phospho [S101]	0.645	0.879	1.551	1.364	1.138	0.733	-0.63	-0.19	0.63	0.45	0.19	-0.45	118.9	76.6	104.5	3	3	3	109.4	133.7	113.6	70	63.5	96.4	120.6	102.9	90	4	5	6
PADG_05884	hypothetical protein	47.191	3	20	3	1	89	10	6.28	High	High	High	High	High	High	High	High	High		0.709	0.862	1.411	1.216	1.16	0.822	-0.5	-0.21	0.5	0.28	0.21	-0.28	116.7	82.7	100.6	3	3	3	104.5	118.1	127.6	100	72.3	75.8	95.6	109.6	96.6	3	3	2
PADG_07870	30S ribosomal protein S7	5.54217	2	11	2	1	415	45.1	10.23	High	High	High	High	High	High	High	High	High		1.681	1.287	0.595	0.766	0.777	1.306	0.75	0.36	-0.75	-0.38	-0.36	0.38	75.6	127.1	97.3	3	3	3	82	65.4	79.4	108.1	158.8	114.3	109.9	75.7	106.4	2	2	1
PADG_02530	small nuclear ribonucleoprotein G	24.359	2	10	2	1	78	8.9	9.17	High	High	High	High	High	High	High	High	High		0.644	0.837	1.553	1.3	1.195	0.769	-0.64	-0.26	0.64	0.38	0.26	-0.38	120.9	77.8	101.2	3	3	3	111	128	123.9	101	63.5	69	88	108.5	107.1	2	2	1
PADG_06992	mitochondrial co-chaperone GrpE	15.748	4	21	4	1	254	28.5	7.21	High	High	High	High	High	High	High	High	High		1.723	1.53	0.58	0.888	0.654	1.126	0.79	0.61	-0.79	-0.17	-0.61	0.17	70.5	121.5	107.9	3	3	3	68.5	56.6	86.5	115	153.8	95.9	116.5	89.6	117.6	2	4	2
PADG_01278	Pyruvate kinase	35.3933	13	45	13	1	534	58.9	7.06	High	High	High	High	High	High	High	High	High		1.231	1	0.813	0.813	1	1.23	0.3	0	-0.3	-0.3	0	0.3	92.9	114.3	92.9	3	3	3	96.6	89.2	92.8	120	119.6	103.2	83.4	91.2	104	2	8	11
PADG_00128	tubulin alpha-2 chain	41.6851	14	55	13	1	451	50.1	5.15	High	High	High	High	High	High	High	High	High		1.511	1.111	0.662	0.735	0.9	1.36	0.6	0.15	-0.6	-0.44	-0.15	0.44	82.8	125.1	92	3	3	3	97.2	89	62.2	110.1	123.4	141.8	92.6	87.5	95.9	3	8	12
PADG_07924	60S ribosomal protein L24	23.4483	5	32	5	1	145	16.3	11.74	High	High	High	High	High	High	High	High	High		1.605	1.309	0.623	0.815	0.764	1.227	0.68	0.39	-0.68	-0.29	-0.39	0.29	76.6	123	100.3	3	3	3	76.8	70.5	82.6	134.2	139.5	95.5	89	90	121.9	4	6	3
PADG_08238	40S ribosomal protein S26E	29.7521	4	21	4	1	121	13.7	11.02	High	High	High	High	High	High	High	High	High		1.302	1.075	0.768	0.826	0.93	1.211	0.38	0.1	-0.38	-0.28	-0.1	0.28	88.8	115.7	95.5	3	3	3	96.8	75.9	93.8	116.2	123.7	107	87	100.3	99.2	3	3	3
PADG_03789	prohibitin-2	37.7419	9	38	9	1	310	34.1	9.92	High	High	High	High	High	High	High	High	High		1.257	1.195	0.795	0.95	0.837	1.052	0.33	0.26	-0.33	-0.07	-0.26	0.07	86.9	109.3	103.8	3	3	3	97.2	80.3	83.2	103.1	120.2	104.5	99.7	99.5	112.3	4	8	4
PADG_00434	long-chain-fatty-acid-CoA ligase	7.78098	3	11	3	1	694	75.5	6.79	High	High	High	High	High	High	High	High	High		0.55	0.923	1.817	1.677	1.084	0.596	-0.86	-0.12	0.86	0.75	0.12	-0.75	121.3	66.8	111.9	3	3	3	155	121.8	87	58.9	65.5	75.9	86	112.7	137.1	1	3	2
PADG_11468	NADPH-dependent diflavin oxidoreductase 1	13.1115	13	48	13	1	1022	113.6	8.65	High	High	High	High	High	High	High	High	High		1.289	1.173	0.776	0.911	0.852	1.098	0.37	0.23	-0.37	-0.14	-0.23	0.14	86.7	111.7	101.7	3	3	3	78.8	87.3	93.9	121.8	115.9	97.3	99.4	96.8	108.8	7	10	6
PADG_04379	heat shock STI1	49.4774	23	126	23	1	574	63.5	5.43	High	High	High	High	High	High	High	High	High		1.093	1.232	0.915	1.128	0.811	0.887	0.13	0.3	-0.13	0.17	-0.3	-0.17	90.2	98.6	111.2	3	3	3	87.9	97.4	85.4	108.2	93.2	94.3	103.9	109.3	120.3	15	21	15
PADG_08589	syntaxin 1B/2/3	15.4839	3	12	3	1	310	34.6	8.63	High	High	High	High	High	High	High	High	High		0.761	0.963	1.313	1.265	1.039	0.791	-0.39	-0.05	0.39	0.34	0.05	-0.34	110.1	83.8	106	3	3	3	103	115	112.4	99.7	71.9	79.9	97.3	113.1	107.7	1	1	3
PADG_03965	Proteasome subunit beta	14.6154	2	11	2	1	260	29.3	6.74	High	High	High	High	High	High	High	High	High		0.83	0.874	1.205	1.053	1.144	0.949	-0.27	-0.19	0.27	0.08	0.19	-0.08	110.9	92.1	97	3	3	3	113.7	108.7	110.4	96.2	84	96	90.1	107.3	93.6	1	2	2
PADG_08265	Methionine aminopeptidase 2	30.7865	8	34	8	1	445	48.9	6.33	High	High	High	High	High	High	High	High	High		0.797	0.958	1.255	1.203	1.043	0.832	-0.33	-0.06	0.33	0.27	0.06	-0.27	108.9	86.8	104.3	3	3	3	116.8	106.3	103.5	74.4	88.8	97.1	108.7	105	99.3	5	6	6
PADG_08466	Homogentisate 1,2-dioxygenase	21.5859	8	24	8	1	454	50.5	6.74	High	High	High	High	High	High	High	High	High		1.385	1.073	0.722	0.775	0.932	1.291	0.47	0.1	-0.47	-0.37	-0.1	0.37	86.8	120.1	93.1	3	3	3	102.5	86.4	71.4	105.2	120.3	135	92.3	93.4	93.6	3	6	6
PADG_12253	60S ribosomal protein L3	19.6691	12	46	12	1	544	61	9.77	High	High	High	High	High	High	High	High	High		1.251	0.97	0.799	0.775	1.031	1.29	0.32	-0.04	-0.32	-0.37	0.04	0.37	93.1	116.5	90.3	3	3	3	85.8	102.7	90.9	129.8	100.3	119.5	84.3	97	89.6	7	9	6
PADG_08569	thiosulfate sulfurtransferase	17.4419	4	14	4	1	344	38.2	7.25	High	High	High	High	High	High	High	High	High		0.794	1.031	1.259	1.298	0.969	0.77	-0.33	0.04	0.33	0.38	-0.04	-0.38	106.2	84.3	109.5	3	3	3	100.9	120.3	97.3	82.4	86.5	84.1	116.8	93.2	118.6	1	1	4
PADG_02456	cystathionine gamma-lyase	5.98086	2	10	2	1	418	44.5	6.93	High	High	High	High	High	High	High	High	High		0.683	0.834	1.463	1.221	1.199	0.819	-0.55	-0.26	0.55	0.29	0.26	-0.29	119.2	81.4	99.4	3	3	3	124.9	121.5	111.1	91.8	83.9	68.6	83.3	94.6	120.3	2	1	2
PADG_11251	hypothetical protein	11.4943	1	5	1	1	87	9.8	9.83	High	High	High	High	High	High	High	High	High		1.838	1.341	0.544	0.73	0.746	1.37	0.88	0.42	-0.88	-0.45	-0.42	0.45	71.8	131.9	96.3	3	3	3	74.5	54.8	86.1	122.4	170	103.4	103.2	75.1	110.5	1	1	1
PADG_02900	tubulin beta chain	56.7982	17	66	17	1	456	50.8	5.2	High	High	High	High	High	High	High	High	High		1.575	0.974	0.635	0.618	1.027	1.618	0.66	-0.04	-0.66	-0.69	0.04	0.69	84.5	133.2	82.3	3	3	3	110.8	72.2	70.7	102.3	154.2	142.9	86.9	73.6	86.4	4	13	13
PADG_12373	40S ribosomal protein S30	19.3548	3	18	3	1	62	6.9	11.77	High	High	High	High	High	High	High	High	High		1.078	0.739	0.927	0.685	1.353	1.459	0.11	-0.44	-0.11	-0.54	0.44	0.54	106.5	114.8	78.7	3	3	3	101.7	99.9	117.9	113.3	107.2	123.9	85	92.9	58.2	3	3	3
PADG_11421	Histone H2A.Z	6.93069	3	9	2	1	404	44.3	9.58	High	High	High	High	High	High	High	High	High		1.33	1.133	0.752	0.852	0.883	1.174	0.41	0.18	-0.41	-0.23	-0.18	0.23	86.6	115.2	98.1	3	3	3	95.9	84.4	79.5	105.8	129	110.8	98.2	86.5	109.7	1	1	1
PADG_05034	RNA binding domain-containing	18.328	6	31	6	1	311	33.2	10.08	High	High	High	High	High	High	High	High	High		0.945	1.079	1.059	1.142	0.927	0.876	-0.08	0.11	0.08	0.19	-0.11	-0.19	99.2	93.7	107	3	3	3	94.6	103	100	98.8	94.5	87.9	106.5	102.4	112.1	4	4	4
PADG_02017	calmodulin	64.7059	4	29	4	1	119	13.6	4.32	High	High	High	High	High	High	High	High	High		0.642	0.757	1.558	1.18	1.321	0.847	-0.64	-0.4	0.64	0.24	0.4	-0.24	125.1	80.2	94.7	3	3	3	108.8	137.5	128.8	93.7	58.8	88.2	97.5	103.6	82.9	5	1	4
PADG_03671	phenylpyruvate tautomerase	65.8333	5	33	5	1	120	13.3	6.07	High	High	High	High	High	High	High	High	High		0.583	0.792	1.716	1.359	1.263	0.736	-0.78	-0.34	0.78	0.44	0.34	-0.44	126.3	73.6	100	3	3	3	119.6	101.8	157.6	86.8	75.9	58.1	93.6	122.3	84.3	3	5	4
PADG_05111	serine hydroxymethyltransferase	29.087	12	59	11	1	471	52	8.32	High	High	High	High	High	High	High	High	High	Methyl [E452]	1.32	1.062	0.757	0.805	0.941	1.243	0.4	0.09	-0.4	-0.31	-0.09	0.31	88.7	117.1	94.2	3	3	3	82.2	98.2	85.7	133.8	102.6	114.9	84	99.2	99.4	9	11	8
PADG_04878	NADH-ubiquinone oxidoreductase 40 kDa subunit	30.4688	8	24	8	1	384	44	8.31	High	High	High	High	High	High	High	High	High		1.314	1.142	0.761	0.869	0.875	1.15	0.39	0.19	-0.39	-0.2	-0.19	0.2	86.8	114	99.2	3	3	3	94.6	80.3	85.5	103.6	130.8	107.7	101.8	88.9	106.8	3	4	6
PADG_03244	hydrolase-HD superfamily protein	31.25	5	16	5	1	224	25	5.8	High	High	High	High	High	High	High	High	High		0.603	0.907	1.657	1.503	1.103	0.665	-0.73	-0.14	0.73	0.59	0.14	-0.59	119.5	72.1	108.4	3	3	3	107.1	145.2	106.2	62.6	57.3	96.4	130.3	97.4	97.4	3	2	3
PADG_00688	F-type H+-transporting ATPase subunit epsilon	61.157	3	17	3	1	121	13.4	4.91	High	High	High	High	High	High	High	High	High		1.544	1.068	0.648	0.692	0.936	1.446	0.63	0.1	-0.63	-0.53	-0.1	0.53	83	128.2	88.7	3	3	3	66	89.9	93.3	158.3	107.7	118.7	75.7	102.4	88	2	2	2
PADG_04397	cytochrome c oxidase subunit 4, mitochondrial	19.7248	3	18	3	1	218	23.8	6.43	High	High	High	High	High	High	High	High	High		1.369	1.3	0.731	0.95	0.769	1.053	0.45	0.38	-0.45	-0.07	-0.38	0.07	81.8	111.9	106.3	3	3	3	81.5	96.4	67.4	121.7	97.8	116.3	96.8	105.9	116.4	3	3	3
PADG_08054	Malate dehydrogenase, NAD-dependent	62.0499	20	127	20	1	361	38	8.82	High	High	High	High	High	High	High	High	High	Methyl [E313; E320]	0.8	0.915	1.251	1.145	1.093	0.874	-0.32	-0.13	0.32	0.19	0.13	-0.19	110.5	88.4	101.1	3	3	3	113.6	99.4	118.6	92.7	93.9	78.5	93.7	106.8	102.9	15	16	17
PADG_03839	uracil-DNA glycosylase	19.9153	5	18	5	1	472	51.4	5.29	High	High	High	High	High	High	High	High	High		0.73	0.828	1.37	1.135	1.208	0.881	-0.45	-0.27	0.45	0.18	0.27	-0.18	117.3	85.6	97.1	3	3	3	127.3	111.4	113.1	69.4	87.2	100.2	103.3	101.4	86.6	3	4	2
PADG_05939	60S ribosomal protein L27a	34.2282	6	58	6	1	149	16.7	10.51	High	High	High	High	High	High	High	High	High		1.364	1.008	0.733	0.739	0.992	1.353	0.45	0.01	-0.45	-0.44	-0.01	0.44	89	121.3	89.7	3	3	3	80.6	86.3	100	134.1	131.7	98.2	85.3	82	101.8	6	6	6
PADG_05939	nicotinate-nucleotide diphosphorylase (carboxylating)	34.2282	6	58	6	1	149	16.7	10.51	High	High	High	High	High	High	High	High	High		1.364	1.008	0.733	0.739	0.992	1.353	0.45	0.01	-0.45	-0.44	-0.01	0.44	89	121.3	89.7	3	3	3	80.6	86.3	100	134.1	131.7	98.2	85.3	82	101.8	6	6	6
PADG_06243	hypothetical protein	26.2097	5	14	5	1	496	53.8	8.82	High	High	High	High	High	High	High	High	High		1.167	0.907	0.857	0.777	1.102	1.286	0.22	-0.14	-0.22	-0.36	0.14	0.36	97.6	113.9	88.5	3	3	3	99.8	95.6	97.4	115.4	125.5	100.7	84.8	78.9	101.9	1	1	5
PADG_03514	2-oxoisovalerate dehydrogenase subunit alpha, mitochondrial	20.1774	6	22	6	1	451	50.6	7.81	High	High	High	High	High	High	High	High	High		1.604	1.093	0.623	0.681	0.915	1.468	0.68	0.13	-0.68	-0.55	-0.13	0.55	81.1	130.2	88.7	3	3	3	78.3	105.2	59.9	117.6	120.6	152.4	104.1	74.2	87.7	2	2	7
PADG_05337	glutamate-5-semialdehyde dehydrogenase	12.0614	4	12	4	1	456	49	6.47	High	High	High	High	High	High	High	High	High		0.77	0.832	1.299	1.08	1.202	0.926	-0.38	-0.27	0.38	0.11	0.27	-0.11	115.3	88.8	95.9	3	3	3	113.3	104.4	128.2	86.9	88.1	91.3	99.8	107.5	80.5	2	3	1
PADG_01892	pre-mRNA-processing factor 40	15.2358	8	22	8	1	827	97.8	9.17	High	High	High	High	High	High	High	High	High		0.764	0.908	1.31	1.189	1.101	0.841	-0.39	-0.14	0.39	0.25	0.14	-0.25	112.3	85.7	102	3	3	3	101.5	129.9	105.6	91.3	73.8	92.1	107.2	96.3	102.4	4	4	3
PADG_08095	26S proteasome regulatory subunit rpn-8	28.453	5	20	5	1	362	40.1	6.05	High	High	High	High	High	High	High	High	High		0.536	0.859	1.867	1.603	1.164	0.624	-0.9	-0.22	0.9	0.68	0.22	-0.68	125.3	67.1	107.6	3	3	3	134	146.3	95.6	44.5	54.9	101.9	121.6	98.8	102.4	1	4	5
PADG_04016	eukaryotic translation initiation factor 3 subunit A	9.23507	7	22	7	1	1072	122.8	9.41	High	High	High	High	High	High	High	High	High		1.166	0.924	0.858	0.792	1.082	1.262	0.22	-0.11	-0.22	-0.34	0.11	0.34	97.1	113.2	89.7	3	3	3	97.5	94	99.8	115.3	125	99.3	87.2	81	100.8	2	3	6
PADG_06726	60S ribosomal protein L17	21.0744	4	33	4	1	242	27	10.86	High	High	High	High	High	High	High	High	High		1.191	0.935	0.84	0.785	1.069	1.273	0.25	-0.1	-0.25	-0.35	0.1	0.35	96	114.3	89.8	3	3	3	102.7	85.8	99.4	116.4	124.7	101.7	80.9	89.5	98.9	4	4	4
PADG_03872	mitochondrial import inner membrane translocase subunit tim1	57.5758	4	21	4	1	99	11	5.48	High	High	High	High	High	High	High	High	High		0.63	0.78	1.586	1.237	1.282	0.808	-0.67	-0.36	0.67	0.31	0.36	-0.31	124.5	78.5	97.1	3	3	3	103.8	120.7	148.9	96.1	66.2	73.1	100.1	113.1	78	4	4	3
PADG_03872	NADH-cytochrome b5 reductase 2	57.5758	4	21	4	1	99	11	5.48	High	High	High	High	High	High	High	High	High		0.63	0.78	1.586	1.237	1.282	0.808	-0.67	-0.36	0.67	0.31	0.36	-0.31	124.5	78.5	97.1	3	3	3	103.8	120.7	148.9	96.1	66.2	73.1	100.1	113.1	78	4	4	3
PADG_07134	Histone H4	39.1892	8	40	1	1	148	16.3	10.99	High	Not Found	High	High	Not Found	High	High	Not Found	High		1.575	1.185	0.635	0.752	0.844	1.329	0.66	0.24	-0.66	-0.41	-0.24	0.41	79.8	125.7	94.5	3	3	3	91.7	80.8	66.8	101.2	145.7	130.2	107.1	73.5	103	4	5	6
PADG_05338	60S ribosomal protein L18-B	28.4974	5	22	5	1	193	21.5	11.63	High	High	High	High	High	High	High	High	High		1.49	1.195	0.671	0.802	0.837	1.247	0.58	0.26	-0.58	-0.32	-0.26	0.32	81.4	121.3	97.3	3	3	3	97.2	76.5	70.5	105	142.4	116.4	97.7	81.1	113	2	5	2
PADG_04367	fatty-acid amide hydrolase	16.6951	5	18	5	1	587	64.5	8.91	High	High	High	High	High	High	High	High	High		1.002	0.89	0.998	0.889	1.123	1.125	0	-0.17	0	-0.17	0.17	0.17	103.7	103.9	92.4	3	3	3	109.3	103.2	98.7	100.4	99.5	111.8	90.3	97.2	89.5	2	2	5
PADG_04962	aspartate-tRNA(Asn) ligase	3.14233	1	6	1	1	541	60.1	6.96	High	High	High	High	High	High	High	High	High		1.953	1.297	0.512	0.664	0.771	1.505	0.97	0.38	-0.97	-0.59	-0.38	0.59	70.6	137.8	91.6	3	3	3	106.8	47.4	57.6	98.9	166.6	148	94.3	86	94.4	1	1	1
PADG_08037	nucleoside diphosphatase Gda1	6.469	2	8	2	1	371	40.1	6.44	High	High	High	High	High	High	High	High	High		1.028	0.729	0.972	0.709	1.372	1.411	0.04	-0.46	-0.04	-0.5	0.46	0.5	108.8	111.9	79.3	3	3	3	125.7	99.2	101.5	97.7	133.7	104.3	76.6	67.1	94.1	1	1	2
PADG_02445	40S ribosomal protein S15	35.2941	4	36	4	1	153	17.6	10.07	High	High	High	High	High	High	High	High	High		1.508	1.272	0.663	0.843	0.786	1.186	0.59	0.35	-0.59	-0.25	-0.35	0.25	79.4	119.7	100.9	3	3	3	94.3	61.4	82.4	97.2	141.7	120.1	108.5	96.8	97.5	3	4	3
PADG_08367	cytochrome c oxidase polypeptide V	26.2626	4	21	4	1	198	22.2	10.2	High	High	High	High	High	High	High	High	High		1.56	1.165	0.641	0.747	0.858	1.339	0.64	0.22	-0.64	-0.42	-0.22	0.42	80.5	125.6	93.8	3	3	3	99.6	71	71	96.2	146	134.8	104.2	83	94.2	1	3	4
PADG_08087	proteasome component PRE3	13.6364	2	6	2	1	198	21.5	6.79	High	High	High	High	High	High	High	High	High		0.661	0.924	1.514	1.399	1.082	0.715	-0.6	-0.11	0.6	0.48	0.11	-0.48	116	76.7	107.3	3	3	3	101.4	138.2	108.5	91.9	53.6	84.4	106.7	108.2	107	1	1	1
PADG_04451	26S proteasome regulatory subunit rpn11	23.75	5	19	5	1	320	36	6.1	High	High	High	High	High	High	High	High	High		1.014	0.879	0.986	0.867	1.138	1.154	0.02	-0.19	-0.02	-0.21	0.19	0.21	103.7	105.1	91.1	3	3	3	110.8	103.7	96.7	100.7	110.5	104.3	88.5	85.9	99	2	4	4
PADG_11936	hypothetical protein	17.8998	7	35	7	1	419	46.1	6.1	High	High	High	High	High	High	High	High	High		0.824	0.955	1.213	1.158	1.048	0.863	-0.28	-0.07	0.28	0.21	0.07	-0.21	108	89	103.1	3	3	3	103.1	110.2	110.5	101.8	83.6	81.6	95.1	106.2	107.9	4	4	7
PADG_11981	V-type proton ATPase catalytic subunit A	22.3803	12	42	12	1	773	85.3	7.55	High	High	High	High	High	High	High	High	High		0.842	0.866	1.188	1.028	1.155	0.972	-0.25	-0.21	0.25	0.04	0.21	-0.04	110.8	93.3	95.9	3	3	3	113.3	119.2	99.9	91.1	93.1	95.7	95.6	87.7	104.5	4	9	8
PADG_02498	3-hydroxyanthranilate 3,4-dioxygenase	50.5208	6	13	6	1	192	21.5	6.84	High	High	High	High	High	High	High	High	High		0.626	0.893	1.598	1.427	1.12	0.701	-0.68	-0.16	0.68	0.51	0.16	-0.51	119.1	74.5	106.4	3	3	3	93.8	123.8	139.7	101.5	61	61.1	104.8	115.2	99.2	2	1	4
PADG_07210	malate dehydrogenase, NAD-dependent	73.8235	20	175	20	1	340	36	9.23	High	High	High	High	High	High	High	High	High		1.272	1.151	0.786	0.905	0.869	1.105	0.35	0.2	-0.35	-0.14	-0.2	0.14	87.6	111.5	100.9	3	3	3	82	83.8	97.1	123.3	115	96	94.7	101.1	106.8	21	21	21
PADG_05183	Grx4 family monothiol glutaredoxin	25.1572	4	15	4	1	159	17.5	6.55	High	High	High	High	High	High	High	High	High		0.833	0.993	1.201	1.193	1.007	0.838	-0.26	-0.01	0.26	0.25	0.01	-0.25	106.2	88.4	105.4	3	3	3	96.7	110.7	111.1	101.5	82.8	81	101.8	106.5	107.9	3	2	3
PADG_06995	cytochrome c oxidase polypeptide VIb	42.3913	4	14	4	1	92	11	7.8	High	High	High	High	High	High	High	High	High		1.135	0.784	0.881	0.691	1.276	1.448	0.18	-0.35	-0.18	-0.53	0.35	0.53	102.8	116.7	80.6	3	3	3	95.5	103	109.8	115.2	103.8	131	89.2	93.2	59.2	3	4	1
PADG_07420	transaldolase	18.2099	6	26	6	1	324	35.7	6.58	High	High	High	High	High	High	High	High	High		1.204	1.082	0.831	0.899	0.924	1.113	0.27	0.11	-0.27	-0.15	-0.11	0.15	91.3	109.9	98.8	3	3	3	100	92.8	81.1	100.8	111.8	117.1	99.2	95.4	101.7	4	5	4
PADG_02592	osmotic growth protein	40.4459	20	114	20	1	628	67.7	7.01	High	High	High	High	High	High	High	High	High		1.058	0.993	0.945	0.939	1.007	1.065	0.08	-0.01	-0.08	-0.09	0.01	0.09	98.3	104	97.7	3	3	3	99	98.1	97.8	105.6	106.2	100.2	95.4	95.6	101.9	15	17	13
PADG_03040	GTP-binding protein ypt5	14.2857	3	10	2	1	217	23.7	8.54	High	High	High	High	High	High	High	High	High		0.647	0.88	1.546	1.36	1.137	0.735	-0.63	-0.19	0.63	0.44	0.19	-0.44	118.7	76.8	104.5	3	3	3	110.9	132.2	113.2	59.7	72.5	98.3	129.5	95.4	88.5	1	1	2
PADG_04729	ATP synthase subunit D, mitochondrial	57.4713	9	40	9	1	174	19.6	8.78	High	High	High	High	High	High	High	High	High		1.778	1.186	0.562	0.667	0.843	1.499	0.83	0.25	-0.83	-0.58	-0.25	0.58	75.7	134.6	89.7	3	3	3	87.4	52.8	86.9	111.6	178.2	113.9	101	69	99.2	3	7	6
PADG_07565	Uncharacterized protein	22.1429	1	6	1	1	140	15.2	9	High	High	High	High	High	High	High	High	High		0.764	1.072	1.309	1.404	0.932	0.712	-0.39	0.1	0.39	0.49	-0.1	-0.49	105.8	80.8	113.4	3	3	3	91.1	112.2	114	87.5	91	63.9	121.4	96.8	122	1	1	1
PADG_03825	NAD-specific glutamate dehydrogenase	17.5313	11	35	11	1	1118	126	6.49	High	High	High	High	High	High	High	High	High		1.481	0.998	0.675	0.674	1.002	1.484	0.57	0	-0.57	-0.57	0	0.57	86.2	127.7	86.1	3	3	3	110.8	79.2	68.7	100.4	144.2	138.6	88.8	76.6	92.8	1	7	10
PADG_02578	ATP synthase subunit 4, mitochondrial	44.7154	10	41	10	1	246	26.7	9.48	High	High	High	High	High	High	High	High	High		1.456	1.13	0.687	0.776	0.885	1.289	0.54	0.18	-0.54	-0.37	-0.18	0.37	83.7	121.8	94.5	3	3	3	91.2	70	89.8	118.5	146.6	100.4	90.3	83.5	109.8	6	8	5
PADG_03192	Proteasome endopeptidase complex	26.1029	5	28	5	1	272	29.6	4.92	High	High	High	High	High	High	High	High	High		0.765	0.936	1.308	1.224	1.068	0.817	-0.39	-0.1	0.39	0.29	0.1	-0.29	111.1	85	104	3	3	3	104.9	100.4	127.9	90.3	94.8	69.7	104.8	104.8	102.3	4	5	4
PADG_04420	peptide-methionine (S)-S-oxide reductase	42.268	6	26	6	1	194	22	8.16	High	High	High	High	High	High	High	High	High		0.744	0.952	1.344	1.28	1.05	0.781	-0.43	-0.07	0.43	0.36	0.07	-0.36	111.3	82.8	106	3	3	3	99.6	107.8	126.5	101.2	78.3	68.8	99.2	113.9	104.8	5	4	3
PADG_06165	glycolipid transfer HET-C2	18.75	3	8	3	1	208	22.9	7.4	High	High	High	High	High	High	High	High	High		0.749	0.998	1.335	1.332	1.002	0.751	-0.42	0	0.42	0.41	0	-0.41	109.2	81.8	109	3	3	3	93.1	129.1	105.4	80.3	73	92	126.6	97.8	102.5	1	2	1
PADG_06382	acetyl-CoA acetyltransferase	43.1507	10	55	10	1	438	46.3	8.85	High	High	High	High	High	High	High	High	High		1.366	1.099	0.732	0.804	0.91	1.243	0.45	0.14	-0.45	-0.31	-0.14	0.31	86.6	118.3	95.1	3	3	3	87.6	75.6	96.6	123.3	134.7	96.8	89.1	89.7	106.6	8	9	7
PADG_03984	glutamine-fructose-6-phosphate	23.4261	10	27	10	1	683	76	6.98	High	High	High	High	High	High	High	High	High		1.491	1.083	0.671	0.726	0.924	1.378	0.58	0.11	-0.58	-0.46	-0.11	0.46	83.9	125.2	90.9	3	3	3	91.7	87.4	72.7	97.5	137.9	140.2	110.8	74.7	87.1	1	2	9
PADG_07789	ATP synthase subunit delta, mitochondrial	51.5152	4	26	4	1	165	17.6	5.57	High	High	High	High	High	High	High	High	High		1.264	1.226	0.791	0.97	0.816	1.031	0.34	0.29	-0.34	-0.04	-0.29	0.04	86	108.6	105.4	3	3	3	78.7	81.8	97.5	119.1	98.7	108.2	102.3	119.6	94.4	2	3	5
PADG_05739	NAP family	11.8483	4	9	4	1	422	48	4.55	High	High	High	High	High	High	High	High	High		0.883	0.895	1.133	1.014	1.118	0.987	-0.18	-0.16	0.18	0.02	0.16	-0.02	108	95.3	96.6	3	3	3	109.8	111	103.2	88.9	92.8	104.4	101.3	96.2	92.4	1	2	2
PADG_07685	40S ribosomal protein	48.3444	9	71	9	1	151	16.8	10.37	High	High	High	High	High	High	High	High	High		0.926	0.91	1.08	0.983	1.098	1.017	-0.11	-0.14	0.11	-0.02	0.14	0.02	105.8	97.9	96.3	3	3	3	103.3	111	103	102.6	95.8	95.4	94.1	93.2	101.6	8	9	8
PADG_07153	mitochondrial intermembrane space translocase subunit Tim	46.729	4	27	4	1	107	11.3	8.18	High	High	High	High	High	High	High	High	High		0.745	0.869	1.342	1.166	1.151	0.858	-0.42	-0.2	0.42	0.22	0.2	-0.22	114.8	85.5	99.7	3	3	3	111.2	134.6	98.5	88.7	72	95.9	100.2	93.5	105.5	4	4	2
PADG_03317	sorting nexin-3	31.7308	3	7	3	1	104	12.3	9.54	High	High	High	High	High	High	High	High	High		0.84	0.841	1.19	1.002	1.188	0.998	-0.25	-0.25	0.25	0	0.25	0	111.9	94	94.1	3	3	3	102.8	112	120.9	93.2	91.2	97.6	104	96.9	81.5	2	2	1
PADG_05348	pre-mRNA-splicing factor cwc15	3.43348	1	6	1	1	233	26.7	5.36	High	High	High	High	High	High	High	High	High		0.76	0.931	1.316	1.225	1.074	0.816	-0.4	-0.1	0.4	0.29	0.1	-0.29	111.5	84.7	103.8	3	3	3	104.1	130.9	99.4	89.8	80.8	83.5	106.1	88.3	117	1	1	1
PADG_06249	glutamine-tRNA ligase	13.3846	6	19	6	1	650	73.6	6.67	High	High	High	High	High	High	High	High	High		0.716	0.965	1.397	1.348	1.036	0.742	-0.48	-0.05	0.48	0.43	0.05	-0.43	111.9	80.1	108	3	3	3	99	131.4	105.2	93.9	58.3	88.1	107	110.3	106.6	3	2	5
PADG_08605	40S ribosomal protein S28	46.3768	4	17	4	1	69	7.8	10.46	High	High	High	High	High	High	High	High	High		0.597	0.839	1.674	1.405	1.191	0.712	-0.74	-0.25	0.74	0.49	0.25	-0.49	123.1	73.6	103.3	3	3	3	122.2	129.6	117.6	59.7	54.9	106.1	118.2	115.6	76.3	3	2	2
PADG_01530	Guanine nucleotide-binding pro	56.3291	13	68	13	1	316	35.1	7.08	High	High	High	High	High	High	High	High	High		0.955	0.739	1.047	0.774	1.353	1.292	-0.07	-0.44	0.07	-0.37	0.44	0.37	111.4	106.3	82.3	3	3	3	117.9	125.5	90.6	99.6	92.2	127.2	82.5	82.3	82.2	6	12	12
PADG_01267	40S ribosomal protein S11	37.8882	5	18	5	1	161	18.5	10.74	High	High	High	High	High	High	High	High	High		1.386	1.077	0.721	0.777	0.929	1.288	0.47	0.11	-0.47	-0.36	-0.11	0.36	86.6	120.1	93.3	3	3	3	105.5	81.1	73.3	97.1	131.4	131.8	97.4	87.5	94.9	2	5	2
PADG_02745	NADH-ubiquinone oxidoreductase	26.5403	3	14	3	1	211	23.2	8.79	High	High	High	High	High	High	High	High	High		0.751	0.97	1.332	1.293	1.031	0.774	-0.41	-0.04	0.41	0.37	0.04	-0.37	110.3	82.8	107	3	3	3	114.2	116.1	100.5	69.8	96.7	81.8	116.1	87.2	117.7	2	2	2
PADG_08599	DnaJ domain protein	11.6803	4	10	4	1	488	54.9	5.85	High	High	High	High	High	High	High	High	High		0.836	1.131	1.196	1.352	0.884	0.74	-0.26	0.18	0.26	0.44	-0.18	-0.44	101.1	84.6	114.3	3	3	3	95.4	120	87.9	82.8	70.8	100.1	121.8	109.2	112	1	1	3
PADG_01928	S-adenosylmethionine synthase	32.9082	9	36	9	1	392	43.1	6.4	High	High	High	High	High	High	High	High	High		1.245	1.011	0.803	0.812	0.989	1.232	0.32	0.02	-0.32	-0.3	-0.02	0.3	92.1	114.7	93.1	3	3	3	101.5	80.9	94	109.1	131.7	103.4	89.4	87.4	102.6	5	6	7
PADG_04374	UTP-glucose-1-phosphate uridylyltransferase	30.7692	9	30	9	1	507	56.5	7.61	High	High	High	High	High	High	High	High	High		1.561	1.115	0.64	0.714	0.897	1.4	0.64	0.16	-0.64	-0.49	-0.16	0.49	81.6	127.4	91	3	3	3	102.3	83.6	59	97.7	134.6	149.9	100	81.8	91.2	3	4	6
PADG_03686	aspartate aminotransferase	20.5011	6	15	6	1	439	48.6	7.17	High	High	High	High	High	High	High	High	High		1.785	1.089	0.56	0.61	0.918	1.64	0.84	0.12	-0.84	-0.71	-0.12	0.71	77.4	138.3	84.3	3	3	3	46.2	113.5	72.6	176.2	102.9	135.6	77.6	83.6	91.8	1	2	5
PADG_06766	mitochondrial-processing peptidase subunit beta	28.81	11	60	11	1	479	53.1	6.19	High	High	High	High	High	High	High	High	High		1.217	1.057	0.822	0.868	0.946	1.152	0.28	0.08	-0.28	-0.2	-0.08	0.2	91.6	111.5	96.8	3	3	3	88.4	105.7	80.9	115.3	103.6	115.7	96.3	90.7	103.4	6	10	10
PADG_04570	branched-chain amino acid aminotransferase	24.2131	8	25	8	1	413	45.6	9.25	High	High	High	High	High	High	High	High	High		1.369	1.082	0.73	0.79	0.924	1.265	0.45	0.11	-0.45	-0.34	-0.11	0.34	86.9	119	94.1	3	3	3	93.1	97.3	70.3	101	120.4	135.7	105.9	82.3	94	2	7	3
PADG_11679	proliferating cell nuclear antigen (pcna)	13.2075	11	42	11	1	954	106.5	6.35	High	High	High	High	High	High	High	High	High		1.193	0.997	0.839	0.836	1.003	1.196	0.25	0	-0.25	-0.26	0	0.26	94.1	112.2	93.8	3	3	3	87.8	102.1	92.3	125.7	98.6	112.1	86.5	99.3	95.6	4	8	7
PADG_03827	hypothetical protein	33.3333	3	11	3	1	147	14.6	11.39	High	High	High	High	High	High	High	High	High		0.722	0.805	1.385	1.115	1.243	0.897	-0.47	-0.31	0.47	0.16	0.31	-0.16	118.7	85.7	95.5	3	3	3	142.2	102.5	111.5	68.8	101.7	86.7	89	95.8	101.8	1	2	2
PADG_06680	40S ribosomal protein S22	60.7692	7	35	7	1	130	14.7	9.99	High	High	High	High	High	High	High	High	High		1.351	0.989	0.74	0.732	1.011	1.365	0.43	-0.02	-0.43	-0.45	0.02	0.45	89.8	121.3	88.9	3	3	3	96.9	70.8	101.7	102.6	143.7	117.6	100.5	85.4	80.7	4	7	4
PADG_04934	RNP domain-containing	49.2662	14	80	14	1	477	50.9	9.86	High	High	High	High	High	High	High	High	High	Phospho [S46; S48; S51]	0.794	0.783	1.259	0.985	1.278	1.015	-0.33	-0.35	0.33	-0.02	0.35	0.02	116.4	92.5	91.1	3	3	3	108.3	130.3	110.6	92.5	76.9	108	99.3	92.8	81.3	11	12	10
PADG_07948	DUF1690 domain-containing protein	34	3	14	3	1	150	17	9.45	High	High	High	High	High	High	High	High	High		0.841	0.83	1.19	0.987	1.205	1.013	-0.25	-0.27	0.25	-0.02	0.27	0.02	112.3	94.4	93.2	3	3	3	101.9	109.7	125.4	92.4	100.4	90.5	105.7	89.9	84	3	3	1
PADG_08098	adenylate kinase 1	47.1014	10	48	10	1	276	30.4	8.47	High	High	High	High	High	High	High	High	High		0.889	0.858	1.125	0.965	1.165	1.036	-0.17	-0.22	0.17	-0.05	0.22	0.05	109.2	97.1	93.7	3	3	3	104.9	104.8	118	103.1	102.6	85.5	92	92.6	96.5	8	6	9
PADG_12077	actin	60.241	14	65	13	1	332	37.1	6.01	High	High	High	High	High	High	High	High	High		1.445	1.084	0.692	0.75	0.922	1.333	0.53	0.12	-0.53	-0.41	-0.12	0.41	85	122.8	92.2	3	3	3	101.7	93.3	60.1	106.6	115.9	146	91.7	90.8	94	5	12	10
PADG_12148	NADH-ubiquinone oxidoreductase 78 kDa subunit	24.7405	9	36	9	1	578	64.1	7.68	High	High	High	High	High	High	High	High	High		1.213	1.109	0.824	0.914	0.902	1.094	0.28	0.15	-0.28	-0.13	-0.15	0.13	90.3	109.6	100.2	3	3	3	93.9	88.2	88.7	99.3	123.1	106.3	106.8	88.7	105	3	7	5
PADG_03440	proline-tRNA ligase	16.6403	6	16	6	1	631	70.6	7.4	High	High	High	High	High	High	High	High	High		1.28	1.106	0.781	0.864	0.904	1.157	0.36	0.15	-0.36	-0.21	-0.15	0.21	88.6	113.4	98	3	3	3	97.4	96.1	72.3	102.3	113.6	124.3	100.3	90.3	103.4	1	3	4
PADG_08423	RuvB-like helicase 2	27.7778	10	30	10	1	468	51.3	5.81	High	High	High	High	High	High	High	High	High		1.08	0.932	0.926	0.862	1.073	1.16	0.11	-0.1	-0.11	-0.21	0.1	0.21	99.6	107.6	92.8	3	3	3	96.6	104.1	98.1	116.2	106.7	99.9	87.2	89.1	102.1	2	6	6
PADG_02728	sulfite oxidase	32.0366	9	32	9	1	437	48.5	5.31	High	High	High	High	High	High	High	High	High		1.172	1.089	0.853	0.929	0.918	1.076	0.23	0.12	-0.23	-0.11	-0.12	0.11	92	107.8	100.2	3	3	3	94.2	100.8	81.1	104.8	103.9	114.8	101	95.4	104.1	6	5	6
PADG_08304	acetolactate synthase, small subunit	33.8279	5	16	5	1	337	36.9	6.84	High	High	High	High	High	High	High	High	High		0.603	1.009	1.658	1.673	0.991	0.598	-0.73	0.01	0.73	0.74	-0.01	-0.74	114.9	69.3	115.9	3	3	3	116.8	147.7	80.1	49.9	58.3	99.6	133.4	94	120.3	2	2	4
PADG_00187	SNARE Ykt6	8.84956	1	6	1	1	226	25.2	8.09	High	High	High	High	High	High	High	High	High		1.087	1.293	0.92	1.19	0.773	0.84	0.12	0.37	-0.12	0.25	-0.37	-0.25	88.8	96.5	114.8	3	3	3	94.6	78.4	93.4	79.2	108.8	101.4	126.3	112.9	105.2	1	1	1
PADG_01243	rab GDP-dissociation inhibitor	49.1453	13	51	13	1	468	52.2	5.66	High	High	High	High	High	High	High	High	High		1.285	1.019	0.778	0.793	0.981	1.26	0.36	0.03	-0.36	-0.33	-0.03	0.33	90.8	116.7	92.6	3	3	3	87.3	108.7	76.3	126.2	100.3	123.5	86.5	91	100.2	3	8	8
PADG_04148	Alpha-mannosidase	26.9827	21	67	21	1	1097	124.2	6.83	High	High	High	High	High	High	High	High	High		0.749	0.982	1.335	1.311	1.019	0.763	-0.42	-0.03	0.42	0.39	0.03	-0.39	109.9	82.3	107.8	3	3	3	106.9	92.9	129.8	90.2	93.3	63.3	102.8	113.8	106.9	9	10	14
PADG_00034	transcription elongation factor S-II	8.49673	2	10	2	1	306	33.9	9.64	High	High	High	High	High	High	High	High	High		0.701	0.873	1.426	1.245	1.145	0.803	-0.51	-0.2	0.51	0.32	0.2	-0.32	116.5	81.7	101.8	3	3	3	122.3	125	102.3	73.1	63.8	108.3	104.7	111.3	89.4	2	2	1
PADG_11227	60S ribosomal protein L13	13.4309	13	74	13	1	752	83	10.21	High	High	High	High	High	High	High	High	High		1.313	1.096	0.762	0.835	0.912	1.198	0.39	0.13	-0.39	-0.26	-0.13	0.26	88	115.5	96.5	3	3	3	89.8	81	93.2	121.5	130.1	95	88.7	89	111.7	11	11	8
PADG_07022	hypothetical protein	24.1791	4	18	4	1	335	36.3	7.03	High	High	High	High	High	High	High	High	High		0.925	1.174	1.081	1.269	0.852	0.788	-0.11	0.23	0.11	0.34	-0.23	-0.34	96.8	89.5	113.6	3	3	3	92.2	106.8	91.5	105.3	82.3	81	102.5	110.9	127.5	3	4	2
PADG_11319	ubiquitin-conjugating enzyme variant MMS2	12.9386	2	8	2	1	456	51.8	9.41	High	High	High	High	High	High	High	High	High		0.827	1.054	1.209	1.274	0.949	0.785	-0.27	0.08	0.27	0.35	-0.08	-0.35	104.1	86.1	109.7	3	3	3	105.1	89.7	117.7	76.5	101	80.9	118.4	109.3	101.4	1	1	1
PADG_01418	cysteine dioxygenase	24.7706	3	17	3	1	218	24.5	5.76	High	High	High	High	High	High	High	High	High		0.873	0.906	1.145	1.038	1.103	0.963	-0.2	-0.14	0.2	0.05	0.14	-0.05	107.9	94.2	97.8	3	3	3	108.4	111.1	104.3	102.6	89.5	90.7	89	99.5	105	3	3	3
PADG_11254	ATP-dependent RNA helicase DBP2	24.026	8	27	8	1	462	50.7	8.87	High	High	High	High	High	High	High	High	High		1.009	0.77	0.992	0.763	1.299	1.31	0.01	-0.38	-0.01	-0.39	0.38	0.39	108	108.9	83.1	3	3	3	129.6	97.8	96.5	87.6	118.4	120.7	82.8	83.8	82.8	4	4	6
PADG_03115	hypothetical protein	27.2727	2	12	2	1	176	18	5.97	High	High	High	High	High	High	High	High	High		0.531	0.587	1.885	1.107	1.702	0.903	-0.91	-0.77	0.91	0.15	0.77	-0.15	141.6	75.2	83.2	3	3	3	106.2	151.1	167.6	126.6	52.5	46.4	67.3	96.4	86	1	2	2
PADG_03544	ser/Thr protein phosphatase family protein	29.443	11	36	11	1	754	78.7	9.41	High	High	High	High	High	High	High	High	High		0.759	0.896	1.317	1.18	1.117	0.848	-0.4	-0.16	0.4	0.24	0.16	-0.24	113	85.8	101.2	3	3	3	113.4	117.1	108.6	68.6	95.6	93.2	118	87.4	98.2	3	5	8
PADG_06494	dihydrolipoyl dehydrogenase	45.9144	23	122	23	1	514	55	7.96	High	High	High	High	High	High	High	High	High		1.239	1.044	0.807	0.842	0.958	1.188	0.31	0.06	-0.31	-0.25	-0.06	0.25	91.4	113.2	95.4	3	3	3	77.6	97	99.5	130.7	105.5	103.6	91.8	97.4	96.9	22	15	14
PADG_11081	hypothetical protein	4.41176	3	4	3	1	1292	144.8	6.02	High	High	High	High	High	High	High	High	High		0.811	0.92	1.233	1.134	1.087	0.882	-0.3	-0.12	0.3	0.18	0.12	-0.18	109.9	89.1	101	3	3	3	119.8	114.5	95.3	86.6	80.4	100.2	93.5	105.1	104.5	1	1	1
PADG_07888	Eukaryotic translation initiation factor 5	33.5404	4	21	4	1	161	17.8	5.29	High	High	High	High	High	High	High	High	High		1.229	1.016	0.814	0.827	0.984	1.209	0.3	0.02	-0.3	-0.27	-0.02	0.27	92.5	113.6	93.9	3	3	3	88.8	91.5	97.1	130.2	101.7	108.8	81	106.7	94.1	1	3	4
PADG_01483	Isocitrate lyase	55.8659	23	91	23	1	537	60	7.25	High	High	High	High	High	High	High	High	High		0.846	0.991	1.182	1.171	1.009	0.854	-0.24	-0.01	0.24	0.23	0.01	-0.23	105.7	89.5	104.8	3	3	3	109.9	107.7	99.6	90.3	97.3	80.9	99.8	95	119.5	6	13	20
PADG_01479	gamma-glutamyltransferase	9.66667	3	10	3	1	600	64.4	6.49	High	High	High	High	High	High	High	High	High		1.58	1.378	0.633	0.872	0.726	1.147	0.66	0.46	-0.66	-0.2	-0.46	0.2	75.8	119.8	104.4	3	3	3	72	49	106.4	133.1	129.1	97.1	94.9	122	96.5	2	1	2
PADG_05906	histone H2A	50.7463	4	31	3	1	134	14.2	10.55	High	High	High	High	High	High	High	High	High		0.733	0.99	1.364	1.351	1.01	0.74	-0.45	-0.01	0.45	0.43	0.01	-0.43	110.2	80.8	109.1	3	3	3	98	121	111.5	90.3	57.1	94.9	111.7	121.9	93.6	3	3	3
PADG_05883	60S ribosomal protein L25	32.0261	6	42	6	1	153	17.5	10.2	High	High	High	High	High	High	High	High	High		1.303	0.977	0.767	0.75	1.023	1.333	0.38	-0.03	-0.38	-0.41	0.03	0.41	91.5	119.2	89.4	3	3	3	79.7	88.5	106.2	143	117.7	96.8	77.3	93.8	97	4	8	3
PADG_02296	eukaryotic translation initiation factor 3 subunit F	27.0655	6	22	6	1	351	37.4	4.91	High	High	High	High	High	High	High	High	High		1.225	1.005	0.816	0.821	0.995	1.219	0.29	0.01	-0.29	-0.29	-0.01	0.29	92.9	113.8	93.4	3	3	3	94.1	93.6	90.9	126.1	115.7	99.5	79.9	90.7	109.6	1	4	5
PADG_08013	succinate dehydrogenase [ubiquinone] iron-sulfur subunit, mitochondrial	35.3357	12	51	12	1	283	32.1	9.01	High	High	High	High	High	High	High	High	High		1.168	1.005	0.856	0.86	0.995	1.162	0.22	0.01	-0.22	-0.22	-0.01	0.22	94.6	110.4	95	3	3	3	101.5	85.7	96.6	105.9	124	101.4	92.6	90.4	102.1	5	10	8
PADG_03841	Protein disulfide-isomerase	47.4672	20	155	20	1	533	58.5	5	High	High	High	High	High	High	High	High	High		0.889	1.138	1.125	1.28	0.879	0.781	-0.17	0.19	0.17	0.36	-0.19	-0.36	99.1	88.1	112.8	3	3	3	98.8	84.4	114.2	90.5	100.7	73.2	110.7	114.9	112.7	13	18	13
PADG_01618	Uncharacterized protein	22.5926	4	16	4	1	270	28.9	9.58	High	High	High	High	High	High	High	High	High		1.14	0.991	0.877	0.87	1.009	1.15	0.19	-0.01	-0.19	-0.2	0.01	0.2	95.8	109.2	95	3	3	3	104.5	98.9	84	103.3	105.5	118.9	92.2	95.7	97.1	1	4	1
PADG_11062	hypothetical protein	32.9843	5	20	5	1	191	19	4.84	High	High	High	High	High	High	High	High	High		0.829	0.829	1.206	0.999	1.207	1.001	-0.27	-0.27	0.27	0	0.27	0	112.9	93.6	93.5	3	3	3	101.1	112.1	125.4	105.1	83.9	91.8	93.8	104	82.8	2	5	2
PADG_02246	adenosine kinase	33.8462	7	33	7	1	325	35.4	6.6	High	High	High	High	High	High	High	High	High		0.679	0.797	1.472	1.174	1.254	0.852	-0.56	-0.33	0.56	0.23	0.33	-0.23	121.1	82.3	96.6	3	3	3	104.4	140	119	100.7	54.2	92	94.9	105.8	89	7	6	2
PADG_04981	hypothetical protein	21.4425	5	27	5	1	513	54.4	5.24	High	High	High	High	High	High	High	High	High		0.806	0.852	1.24	1.057	1.174	0.946	-0.31	-0.23	0.31	0.08	0.23	-0.08	112.9	91	96.2	3	3	3	115.6	111.3	111.7	74.4	97.6	101	110	91.2	87.3	4	3	4
PADG_00050	T-complex protein 1, delta subunit	16.8224	6	28	6	1	535	57.3	8.18	High	High	High	High	High	High	High	High	High		0.809	0.907	1.236	1.121	1.103	0.892	-0.31	-0.14	0.31	0.16	0.14	-0.16	110.5	89.4	100.2	3	3	3	103.5	128.8	99.1	91.1	80.3	96.7	105.4	91	104.1	3	5	5
PADG_04288	TdcF protein	72.8	7	59	7	1	125	13.4	6.28	High	High	High	High	High	High	High	High	High		0.697	0.905	1.435	1.299	1.105	0.77	-0.52	-0.14	0.52	0.38	0.14	-0.38	115.3	80.3	104.4	3	3	3	102.4	136.5	106.9	87.7	54.1	99.2	109.9	109.3	93.9	5	8	5
PADG_05837	E3 ubiquitin ligase complex SCF subunit sconC	23.2143	2	17	2	1	168	19.3	4.48	High	High	High	High	High	High	High	High	High		0.987	1.116	1.013	1.131	0.896	0.884	-0.02	0.16	0.02	0.18	-0.16	-0.18	96.7	95.4	107.9	3	3	3	103.6	95.4	91	96.5	99.4	90.5	99.9	105.2	118.5	2	2	2
PADG_06756	histidinol dehydrogenase	17.2414	10	24	10	1	870	93	5.73	High	High	High	High	High	High	High	High	High		1.191	0.939	0.839	0.788	1.065	1.269	0.25	-0.09	-0.25	-0.34	0.09	0.34	95.8	114.2	90	3	3	3	91.2	111	85.4	129.3	100.9	112.3	79.5	88.2	102.2	1	3	8
PADG_01615	homocitrate synthase, mitochondrial	19.863	5	20	5	1	438	48.4	6.23	High	High	High	High	High	High	High	High	High		1.369	1.101	0.73	0.805	0.908	1.243	0.45	0.14	-0.45	-0.31	-0.14	0.31	86.4	118.3	95.2	3	3	3	104.4	85.8	69.2	94.4	128.7	132	101.3	85.5	98.9	2	5	4
PADG_03161	thioredoxin	21.5976	3	14	3	1	338	36.4	4.89	High	High	High	High	High	High	High	High	High		0.75	0.92	1.333	1.226	1.087	0.815	-0.41	-0.12	0.41	0.29	0.12	-0.29	112.3	84.3	103.4	3	3	3	101.1	138.6	97.3	91.8	72.5	88.6	107.1	89	114.1	1	3	3
PADG_08615	tropomyosin-1	66.8831	10	36	10	1	154	17.9	4.93	High	High	High	High	High	High	High	High	High	Methyl [E26]	0.644	0.773	1.553	1.201	1.293	0.833	-0.64	-0.37	0.64	0.26	0.37	-0.26	124.1	79.9	96	3	3	3	119.6	98.5	154.2	100.1	75.4	64.2	80.2	126.1	81.6	7	5	5
PADG_07416	transcription factor	22.5236	13	36	13	1	848	94.3	6.33	High	High	High	High	High	High	High	High	High		1.091	0.851	0.917	0.78	1.175	1.281	0.13	-0.23	-0.13	-0.36	0.23	0.36	102	111.2	86.8	3	3	3	103.9	113.8	88.3	102.6	97.9	133.1	93.5	88.3	78.6	4	4	8
PADG_08376	aspartate-semialdehyde dehydrogenase	13.5359	3	11	3	1	362	38.6	7.62	High	High	High	High	High	High	High	High	High		1.484	1.016	0.674	0.685	0.984	1.46	0.57	0.02	-0.57	-0.55	-0.02	0.55	85.7	127.2	87.1	3	3	3	96.6	106.6	54	111.4	108.4	161.7	92	85	84.3	1	2	1
PADG_12401	Cytochrome c1, heme protein, mitochondrial	14.1379	9	40	9	1	870	96.7	5.88	High	High	High	High	High	High	High	High	High		1.226	1.041	0.816	0.849	0.961	1.177	0.29	0.06	-0.29	-0.24	-0.06	0.24	91.8	112.6	95.6	3	3	3	97.7	97.4	80.4	97.2	111.7	128.7	105.1	90.9	90.9	4	6	7
PADG_04048	Small COPII coat GTPase sar1	43.0851	7	26	7	1	188	21.2	6.29	High	High	High	High	High	High	High	High	High		1.38	1.015	0.725	0.735	0.986	1.36	0.46	0.02	-0.46	-0.44	-0.02	0.44	88.4	122	89.7	3	3	3	102.7	90.9	71.6	91.9	129.6	144.4	105.4	79.6	84	2	3	7
PADG_07714	NTF2 and RRM domain-containing	29.6029	10	56	10	1	554	58.5	5.31	High	High	High	High	High	High	High	High	High		1.08	0.983	0.926	0.91	1.018	1.099	0.11	-0.03	-0.11	-0.14	0.03	0.14	98	105.8	96.3	3	3	3	93.9	96.4	103.5	104.3	112.5	100.6	101.8	91.1	95.9	6	5	8
PADG_00765	hsp98-like protein	25.486	16	60	16	1	926	102.8	6.01	High	High	High	High	High	High	High	High	High		1.17	1.199	0.855	1.024	0.834	0.976	0.23	0.26	-0.23	0.03	-0.26	-0.03	89	104.2	106.7	3	3	3	79.8	105.3	82.1	112.6	91.3	108.7	107.6	103.4	109.2	5	9	13
PADG_08394	cytochrome b-c1 complex subunit 2	30.0216	10	56	10	1	463	48.8	9.11	High	High	High	High	High	High	High	High	High		1.201	1.096	0.832	0.912	0.913	1.097	0.26	0.13	-0.26	-0.13	-0.13	0.13	91	109.3	99.7	3	3	3	96.2	85.8	91	105.9	124	98	97.9	90.1	111	7	8	6
PADG_12365	40S ribosomal protein S8	23.9468	11	71	11	1	451	51.9	10.07	High	High	High	High	High	High	High	High	High		1.179	1.03	0.848	0.874	0.971	1.145	0.24	0.04	-0.24	-0.19	-0.04	0.19	93.5	110.2	96.3	3	3	3	98.3	86.2	96	108.6	124.1	97.9	93	89.8	106.1	8	11	7
PADG_01917	hypothetical protein	13.6842	2	10	2	1	285	30.7	4.41	High	High	High	High	High	High	High	High	High		0.85	0.811	1.176	0.953	1.234	1.049	-0.23	-0.3	0.23	-0.07	0.3	0.07	112.8	95.8	91.4	3	3	3	99.9	124.9	113.5	107.4	96	84.1	92.7	79	102.4	2	1	2
PADG_07977	eukaryotic translation initiation factor 1A, Y-chromosomal	16	3	10	3	1	150	17.3	5.03	High	High	High	High	High	High	High	High	High		0.873	0.977	1.145	1.119	1.024	0.894	-0.2	-0.03	0.2	0.16	0.03	-0.16	105.3	91.9	102.8	3	3	3	102	104	109.8	101.8	82.8	91.2	96.2	113.2	99	1	3	1
PADG_01999	Small nuclear ribonucleoprotein Sm D3	25	3	12	3	1	116	12.9	11.55	High	High	High	High	High	High	High	High	High		1.126	1.043	0.888	0.925	0.959	1.081	0.17	0.06	-0.17	-0.11	-0.06	0.11	94.7	106.6	98.7	3	3	3	96.5	101.1	86.5	110.2	98.4	111.4	93.3	100.6	102.2	2	2	2
PADG_01404	aspartate aminotransferase	22.2944	7	23	7	1	462	50.7	8.59	High	High	High	High	High	High	High	High	High		1.19	1.009	0.84	0.848	0.991	1.18	0.25	0.01	-0.25	-0.24	-0.01	0.24	93.8	111.6	94.6	3	3	3	91	109	81.3	114.7	107.9	112.3	94.3	83.1	106.4	2	3	7
PADG_05108	prefoldin beta subunit	20.6667	2	5	2	1	150	17.2	4.77	High	High	High	High	High	High	High	High	High		0.797	0.934	1.255	1.172	1.071	0.853	-0.33	-0.1	0.33	0.23	0.1	-0.23	109.9	87.5	102.6	3	3	3	108.6	106.6	114.4	98	71.6	93	93.4	121.8	92.6	1	1	1
PADG_01286	isocitrate dehydrogenase	32.964	9	23	9	1	361	38.5	7.93	High	High	High	High	High	High	High	High	High		1.243	1.186	0.805	0.954	0.843	1.048	0.31	0.25	-0.31	-0.07	-0.25	0.07	87.5	108.7	103.8	3	3	3	90.8	80.2	91.6	111.9	124.4	89.9	97.4	95.5	118.5	3	4	5
PADG_00254	Fatty acid synthase subunit alpha	13.7731	20	58	20	1	1895	208.1	6.51	High	High	High	High	High	High	High	High	High		1.079	0.852	0.926	0.789	1.174	1.267	0.11	-0.23	-0.11	-0.34	0.23	0.34	102.4	110.5	87.2	3	3	3	102.7	119	85.3	107.1	95	129.3	90.2	86	85.3	4	8	17
PADG_01847	stomatin family	46.2719	15	105	15	1	456	48.7	7.28	High	High	High	High	High	High	High	High	High		1.074	1.146	0.931	1.066	0.873	0.938	0.1	0.2	-0.1	0.09	-0.2	-0.09	93.2	100.1	106.7	3	3	3	91.9	90.6	97	98.2	111.5	90.7	109.9	97.9	112.3	15	12	12
PADG_11804	hypothetical protein	24.4275	4	19	4	1	262	28.7	6.24	High	High	High	High	High	High	High	High	High		0.966	0.935	1.035	0.968	1.069	1.033	-0.05	-0.1	0.05	-0.05	0.1	0.05	103.4	99.9	96.7	3	3	3	99.5	101.5	109.2	101.7	102.5	95.6	98.9	96.1	95.2	2	3	3
PADG_00834	ATP-dependent RNA helicase MSS116	17.9487	8	33	8	1	741	80.6	10.02	High	High	High	High	High	High	High	High	High		1.316	1.142	0.76	0.867	0.876	1.153	0.4	0.19	-0.4	-0.21	-0.19	0.21	86.8	114.2	99.1	3	3	3	99.3	73.6	87.3	102	140.3	100.4	98.7	86.1	112.3	3	4	8
PADG_04449	60S ribosomal protein L23	56.5217	7	38	7	1	115	12.3	9.94	High	High	High	High	High	High	High	High	High		1.042	0.892	0.96	0.856	1.121	1.168	0.06	-0.16	-0.06	-0.22	0.16	0.22	102.3	106.5	91.2	3	3	3	110.6	98	98.2	94.1	106.1	119.4	95.3	95.9	82.4	5	7	4
PADG_03551	F-actin-capping subunit alpha	12.4088	2	6	2	1	274	30	6.43	High	High	High	High	High	High	High	High	High		1.335	1.001	0.749	0.75	0.999	1.334	0.42	0	-0.42	-0.42	0	0.42	89.9	120	90	3	3	3	105.8	98.1	65.8	105.7	103.7	150.7	88.4	98.2	83.4	1	1	1
PADG_07249	Coronin	21.8589	8	36	8	1	581	64.1	6.39	High	High	High	High	High	High	High	High	High		0.841	0.978	1.189	1.163	1.023	0.86	-0.25	-0.03	0.25	0.22	0.03	-0.22	106.4	89.5	104.1	3	3	3	118.1	112.1	89.2	86.6	87.5	94.4	95.4	100.4	116.5	4	6	5
PADG_00011	actin binding	28.1481	12	42	12	1	810	86.6	5.11	High	High	High	High	High	High	High	High	High		0.741	0.861	1.35	1.163	1.161	0.86	-0.43	-0.22	0.43	0.22	0.22	-0.22	115.3	85.4	99.3	3	3	3	96.2	119.2	130.5	112.8	78.6	64.8	91.1	102.2	104.7	4	5	10
PADG_03239	Lon protease homolog, mitochondrial	1.58434	1	10	1	1	1073	118.5	5.81	High	High	High	High	High	High	High	High	High		1.49	1.218	0.671	0.817	0.821	1.223	0.58	0.28	-0.58	-0.29	-0.28	0.29	80.9	120.6	98.5	3	3	3	100.7	50.2	91.8	96	153.2	112.5	103.3	96.6	95.7	1	1	1
PADG_02343	MYG1 protein	26.2431	6	32	6	1	362	39.7	6.24	High	High	High	High	High	High	High	High	High		0.918	0.918	1.089	1	1.089	1	-0.12	-0.12	0.12	0	0.12	0	105.8	97.1	97.1	3	3	3	103.2	99.9	114.1	101.6	100	89.7	95.1	100.1	96.1	5	4	5
PADG_01796	hypothetical protein	27.3196	3	8	3	1	194	22.5	6.55	High	High	High	High	High	High	High	High	High		0.892	0.928	1.121	1.04	1.078	0.961	-0.17	-0.11	0.17	0.06	0.11	-0.06	106.4	94.9	98.7	3	3	3	100.5	110.5	108.3	105	93	86.7	94.5	96.5	105	2	1	2
PADG_06690	DUF1014 domain-containing	18.2609	3	9	3	1	230	25.1	9.55	High	High	High	High	High	High	High	High	High		1.449	1.532	0.69	1.058	0.653	0.945	0.53	0.62	-0.53	0.08	-0.62	-0.08	75.4	109.2	115.5	3	3	3	71.8	40.8	113.4	118.3	112	97.2	109.9	147.2	89.3	1	1	3
PADG_03466	3-hydroxyisobutyrate dehydroge	54.0698	14	58	14	1	344	36.8	9.09	High	High	High	High	High	High	High	High	High		1.126	1.032	0.888	0.917	0.969	1.091	0.17	0.05	-0.17	-0.13	-0.05	0.13	95	107	98.1	3	3	3	97.2	101.2	86.5	103	110.7	107.2	99.8	88.1	106.3	5	10	12
PADG_04229	hypothetical protein	10.7692	5	15	5	1	650	73.2	7.18	High	High	High	High	High	High	High	High	High		1.384	0.964	0.723	0.697	1.037	1.435	0.47	-0.05	-0.47	-0.52	0.05	0.52	89.6	124	86.4	3	3	3	83.4	119.1	66.3	142.1	90.3	139.6	74.5	90.6	94.1	1	3	4
PADG_01935	26S proteasome non-ATPase regulatory subunit 10	17.9167	4	10	4	1	240	26.1	6.18	High	High	High	High	High	High	High	High	High		0.912	0.949	1.096	1.04	1.054	0.961	-0.13	-0.08	0.13	0.06	0.08	-0.06	104.8	95.7	99.5	3	3	3	110.6	98.7	105.2	97.2	94.3	95.4	92.1	107	99.4	1	2	2
PADG_02339	mRNA export factor	12.6354	2	6	2	1	277	30.2	6.39	High	High	High	High	High	High	High	High	High		0.769	0.823	1.3	1.07	1.216	0.935	-0.38	-0.28	0.38	0.1	0.28	-0.1	115.8	89	95.2	3	3	3	102.4	109.4	135.5	102.1	100	64.9	95.5	90.6	99.6	1	1	1
PADG_04030	60S acidic ribosomal protein P0	42.8115	10	71	10	1	313	33.7	5.15	High	High	High	High	High	High	High	High	High		0.886	0.973	1.128	1.098	1.028	0.911	-0.17	-0.04	0.17	0.13	0.04	-0.13	104.9	93	102.1	3	3	3	106.2	107.7	100.9	84.5	89.8	104.7	109.3	102.5	94.4	8	9	5
PADG_03121	DUF757 domain-containing protein	40.6452	5	17	5	1	155	18.5	5.17	High	High	High	High	High	High	High	High	High		0.906	0.983	1.104	1.085	1.018	0.922	-0.14	-0.03	0.14	0.12	0.03	-0.12	103.9	94.1	102.1	3	3	3	97.1	106.1	108.3	95.6	88.4	98.3	107.3	105.5	93.3	4	3	2
PADG_05343	hypothetical protein	43.4783	5	18	5	1	184	20.2	9.31	High	High	High	High	High	High	High	High	High		0.871	0.979	1.148	1.124	1.022	0.89	-0.2	-0.03	0.2	0.17	0.03	-0.17	105.3	91.7	103	3	3	3	98.6	119.5	97.6	93.4	82.1	99.6	108	98.3	102.8	2	4	3
PADG_06671	3-isopropylmalate dehydrogenase	17.033	3	12	3	1	364	38.7	5.6	High	High	High	High	High	High	High	High	High		0.746	0.918	1.341	1.231	1.089	0.812	-0.42	-0.12	0.42	0.3	0.12	-0.3	112.6	84	103.4	3	3	3	117.7	134.2	86	84.6	65.7	101.7	97.7	100.2	112.3	1	3	1
PADG_01366	NADH dehydrogenase (ubiquinone) 1 alpha subcomplex 5	39.6825	6	19	6	1	252	28.6	5.17	High	High	High	High	High	High	High	High	High		1.302	0.997	0.768	0.765	1.003	1.307	0.38	0	-0.38	-0.39	0	0.39	90.9	118.4	90.6	3	3	3	84.4	68.3	120.1	125.4	128.8	101	90.2	102.9	78.8	4	4	1
PADG_02914	glycine cleavage system T protein	22.4033	8	25	8	1	491	53.2	9.66	High	High	High	High	High	High	High	High	High		1.305	1.012	0.767	0.776	0.988	1.289	0.38	0.02	-0.38	-0.37	-0.02	0.37	90.5	118	91.5	3	3	3	97.6	73.4	100.3	118.3	143.3	92.4	84	83.3	107.3	2	3	7
PADG_06515	suaprga1	57.9805	11	76	11	1	307	34.7	4.63	High	High	High	High	High	High	High	High	High		1.49	1.288	0.671	0.865	0.776	1.157	0.58	0.37	-0.58	-0.21	-0.37	0.21	79.4	118.3	102.3	3	3	3	73.4	58.2	106.5	134.1	140.2	80.7	92.5	101.6	112.8	8	8	11
PADG_05798	ssDNA binding	60.4478	8	55	8	1	134	14.9	10.07	High	High	High	High	High	High	High	High	High		1.244	1.118	0.804	0.898	0.895	1.113	0.32	0.16	-0.32	-0.15	-0.16	0.15	89.2	111	99.7	3	3	3	83.9	82.4	101.4	119.7	124.1	89.4	96.5	93.5	109.2	7	8	4
PADG_03320	RRM domain-containing	5.98086	2	6	2	1	418	44.1	6.67	High	High	High	High	High	High	High	High	High		0.655	0.758	1.526	1.157	1.319	0.864	-0.61	-0.4	0.61	0.21	0.4	-0.21	124.3	81.5	94.3	3	3	3	109.3	97.7	165.8	94.4	100.6	49.4	96.3	101.6	84.8	1	1	1
PADG_04994	ATP-citrate-lyase	20.5761	7	24	7	1	486	52.9	6.7	High	High	High	High	High	High	High	High	High		1.502	0.988	0.666	0.658	1.012	1.52	0.59	-0.02	-0.59	-0.6	0.02	0.6	86	129.1	84.9	3	3	3	115.2	64.4	78.2	85.9	169.7	131.8	98.9	65.9	90	2	3	6
PADG_03238	Chaperone DnaJ	9.61887	4	15	4	1	551	58.7	8.82	High	High	High	High	High	High	High	High	High		1.207	1.169	0.828	0.969	0.855	1.033	0.27	0.23	-0.27	-0.05	-0.23	0.05	88.8	107.3	103.9	3	3	3	78.9	105.3	82.4	111.5	108.7	101.6	109.7	86	116	3	2	3
PADG_00355	40S ribosomal protein S17	21.2254	5	14	5	1	457	50	9.64	High	High	High	High	High	High	High	High	High		1.498	1.053	0.667	0.703	0.95	1.423	0.58	0.07	-0.58	-0.51	-0.07	0.51	84.5	126.6	89	3	3	3	66	68.9	118.5	127.3	162.1	90.3	106.8	69	91.2	1	1	5
PADG_05124	prefoldin subunit 3	15.1515	2	12	2	1	198	22.3	5.07	High	High	High	High	High	High	High	High	High		0.754	1.051	1.326	1.394	0.951	0.717	-0.41	0.07	0.41	0.48	-0.07	-0.48	106.9	80.6	112.4	3	3	3	92.5	132.5	95.8	78.8	52.8	110.3	128.6	114.8	93.9	1	2	1
PADG_00386	3-deoxy-7-phosphoheptulonate synthase	32.4742	9	41	9	1	388	42.1	7.3	High	High	High	High	High	High	High	High	High		0.861	0.933	1.162	1.085	1.071	0.922	-0.22	-0.1	0.22	0.12	0.1	-0.12	107.4	92.4	100.2	3	3	3	112.6	117.5	92	90.1	86.5	100.6	97.3	96	107.4	5	5	7
PADG_06313	40S ribosomal protein S18	37.3134	9	40	9	1	201	23.3	10.68	High	High	High	High	High	High	High	High	High		1.145	1.022	0.873	0.893	0.978	1.12	0.2	0.03	-0.2	-0.16	-0.03	0.16	94.7	108.5	96.8	3	3	3	99.7	93.5	90.9	109.2	118.1	98.1	91	88.4	111.1	5	8	2
PADG_00714	Pyruvate decarboxylase	19.5122	8	20	8	1	574	63.3	6.8	High	High	High	High	High	High	High	High	High		1.522	1.248	0.657	0.82	0.801	1.22	0.61	0.32	-0.61	-0.29	-0.32	0.29	79.6	121.1	99.3	3	3	3	101.2	69.7	67.9	84.6	157.4	121.4	114.3	72.9	110.7	1	3	6
PADG_03042	glycylpeptide N-tetradecanoyltransferase	3.35306	1	9	1	1	507	58	8.07	High	High	High	High	High	High	High	High	High		0.98	0.904	1.02	0.922	1.106	1.084	-0.03	-0.15	0.03	-0.12	0.15	0.12	104	102	94	3	3	3	110.9	95.5	105.6	104.1	102.1	99.7	85	102.4	94.7	1	1	1
PADG_08602	40S ribosomal protein S2	35	6	31	6	1	260	28.4	10.37	High	High	High	High	High	High	High	High	High		1.328	1.136	0.753	0.855	0.881	1.17	0.41	0.18	-0.41	-0.23	-0.18	0.23	86.6	115	98.4	3	3	3	111	82.2	66.6	92.6	129.8	122.7	96.4	88	110.7	4	4	5
PADG_04193	cystathionine beta-synthase	19.2513	3	11	3	1	187	21.1	6.61	High	High	High	High	High	High	High	High	High		1.217	1.125	0.822	0.924	0.889	1.082	0.28	0.17	-0.28	-0.11	-0.17	0.11	89.8	109.2	101	3	3	3	89.7	73.2	106.4	104	125.2	98.5	106.3	101.6	95.1	2	1	3
PADG_06599	40S ribosomal protein S25	32.1678	6	23	6	1	143	15.7	9.64	High	High	High	High	High	High	High	High	High		1.091	0.774	0.916	0.71	1.292	1.409	0.13	-0.37	-0.13	-0.5	0.37	0.5	104.7	114.2	81.1	3	3	3	99.9	90.3	124	107.9	105.1	129.7	92.2	104.6	46.3	3	5	1
PADG_04032	Uroporphyrinogen decarboxylase	15.0685	5	17	5	1	365	40.8	6.79	High	High	High	High	High	High	High	High	High		0.703	0.748	1.423	1.065	1.336	0.939	-0.51	-0.42	0.51	0.09	0.42	-0.09	122.4	86	91.6	3	3	3	112.9	94.5	159.7	95.2	107.2	55.6	91.9	98.2	84.7	5	2	2
PADG_02352	hypothetical protein	56.7901	3	12	3	1	81	8.6	5.38	High	High	High	High	High	High	High	High	High		1.108	0.816	0.902	0.736	1.225	1.358	0.15	-0.29	-0.15	-0.44	0.29	0.44	102.6	113.7	83.7	3	3	3	88.8	122.8	96.2	109.7	90.6	140.8	101.6	86.6	63	2	2	2
PADG_00183	hypothetical protein	33.7349	5	28	5	1	166	18.2	5.12	High	High	High	High	High	High	High	High	High		0.971	1.164	1.03	1.199	0.859	0.834	-0.04	0.22	0.04	0.26	-0.22	-0.26	95.7	92.9	111.4	3	3	3	108.1	80.4	98.6	93.6	87.9	97.1	98.3	131.7	104.3	3	5	1
PADG_05564	Porphobilinogen deaminase	2.88184	1	6	1	1	347	37.9	8.13	High	High	High	High	High	High	High	High	High		0.904	0.806	1.106	0.891	1.241	1.122	-0.15	-0.31	0.15	-0.17	0.31	0.17	110.7	100.1	89.2	3	3	3	99	109.4	123.8	104	88.4	107.9	97	102.2	68.3	1	1	1
PADG_04810	GTP-binding nuclear protein GSP1/Ran	46.5116	7	36	7	1	215	23.9	7.4	High	High	High	High	High	High	High	High	High		1.08	1.007	0.926	0.933	0.993	1.072	0.11	0.01	-0.11	-0.1	-0.01	0.1	97.2	105	97.9	3	3	3	101.4	91.4	98.7	97.8	107.3	109.7	100.8	101.3	91.6	5	5	6
PADG_03982	proteasome component C1	22.8571	4	20	4	1	315	34.1	5.63	High	High	High	High	High	High	High	High	High		0.76	0.84	1.317	1.106	1.19	0.904	-0.4	-0.25	0.4	0.15	0.25	-0.15	115.4	87.7	96.9	3	3	3	103.9	97.9	144.3	104.6	88.4	70	91.5	113.7	85.7	4	4	2
PADG_02735	Proteasome subunit alpha type	40.5204	8	41	8	1	269	29.2	8.13	High	High	High	High	High	High	High	High	High		0.939	1.021	1.065	1.087	0.98	0.92	-0.09	0.03	0.09	0.12	-0.03	-0.12	101.3	95.2	103.5	3	3	3	102.4	101.3	100.3	102.2	94.4	88.9	95.4	104.3	110.7	4	7	6
PADG_02473	pirin	11.7794	3	6	3	1	399	43.7	6.2	High	High	High	High	High	High	High	High	High		0.948	1.289	1.055	1.359	0.776	0.736	-0.08	0.37	0.08	0.44	-0.37	-0.44	92.7	87.9	119.4	3	3	3	108.7	81	88.3	87.9	114.1	61.7	103.5	104.9	150	1	1	1
PADG_03431	G4 quadruplex nucleic acid binding protein	27.4336	8	31	8	1	452	48.3	7.21	High	High	High	High	High	High	High	High	High		1.161	1.026	0.861	0.884	0.975	1.131	0.22	0.04	-0.22	-0.18	-0.04	0.18	94.1	109.3	96.6	3	3	3	100.6	101.3	80.5	96.7	108.5	122.6	102.7	90.2	96.9	4	6	4
PADG_03977	isocitrate dehydrogenase [NAD] subunit 1, mitochondrial	25	6	22	6	1	388	42.2	8.22	High	High	High	High	High	High	High	High	High		1.383	1.173	0.723	0.848	0.852	1.179	0.47	0.23	-0.47	-0.24	-0.23	0.24	84.3	116.7	99	3	3	3	100	96.1	57	90.8	121.3	137.9	109.2	82.6	105.1	4	5	2
PADG_04251	eukaryotic translation initiation factor 3 subunit I	28.5294	7	22	7	1	340	38	6.86	High	High	High	High	High	High	High	High	High		1.09	0.985	0.918	0.903	1.016	1.107	0.12	-0.02	-0.12	-0.15	0.02	0.15	97.6	106.3	96.1	3	3	3	104.7	100.9	87.1	104.9	107.8	106.3	90.3	91.3	106.6	1	4	5
PADG_00501	like subfamily C member 7	2.40964	1	7	1	1	747	82	9.06	High	High	High	High	High	High	High	High	High		1.051	0.913	0.952	0.869	1.096	1.151	0.07	-0.13	-0.07	-0.2	0.13	0.2	101.2	106.4	92.4	3	3	3	97.5	108	98.2	118.7	104.7	95.6	83.8	87.2	106.1	1	1	1
PADG_03058	succinate-semialdehyde dehydrogenase	13.6821	4	13	4	1	497	53.4	7.65	High	High	High	High	High	High	High	High	High		1.12	1.014	0.893	0.905	0.986	1.104	0.16	0.02	-0.16	-0.14	-0.02	0.14	95.7	107.2	97.1	3	3	3	94.5	93.6	99	110.4	117	94.2	95.1	89.4	106.7	1	1	4
PADG_04096	ATP-dependent RNA helicase DED1	28.0932	10	54	10	1	687	73.1	8.44	High	High	High	High	High	High	High	High	High		0.811	0.84	1.233	1.035	1.191	0.966	-0.3	-0.25	0.3	0.05	0.25	-0.05	113.2	91.8	95	3	3	3	124.3	126.9	88.4	89.6	80.8	105	86.2	92.3	106.6	5	6	7
PADG_00300	26S protease regulatory subunit 8	33.9332	8	27	7	1	389	43.4	7.9	High	High	High	High	High	High	High	High	High		0.911	0.948	1.097	1.04	1.055	0.962	-0.13	-0.08	0.13	0.06	0.08	-0.06	104.9	95.6	99.4	3	3	3	102.7	112.8	99.3	92.1	97.4	97.4	105.2	89.8	103.3	1	2	7
PADG_06120	cytoskeleton assembly control protein Sla2	4.90463	3	6	3	1	1101	124.8	6.19	High	High	High	High	High	High	High	High	High		0.975	0.789	1.026	0.809	1.268	1.236	-0.04	-0.34	0.04	-0.31	0.34	0.31	108.6	105.8	85.6	3	3	3	121.2	120.3	84.1	110.4	88.1	119	68.3	91.6	96.9	1	1	1
PADG_07524	nucleoside diphosphate kinase	46.0526	7	63	7	1	152	16.8	7.37	High	High	High	High	High	High	High	High	High		1.26	1.154	0.793	0.915	0.867	1.092	0.33	0.21	-0.33	-0.13	-0.21	0.13	87.9	110.7	101.4	3	3	3	71.4	90.9	101.2	124.4	92.3	115.6	104.1	116.8	83.2	7	7	5
PADG_00080	Eukaryotic translation initiation factor 3 subunit D	7.07071	3	7	3	1	594	66	5.34	High	High	High	High	High	High	High	High	High		1.086	0.797	0.921	0.734	1.255	1.363	0.12	-0.33	-0.12	-0.45	0.33	0.45	104.1	113	82.9	3	3	3	104.4	81.6	126.2	117.3	140.7	81	78.3	77.7	92.8	1	1	2
PADG_08244	60S acidic ribosomal protein P1	45.045	2	28	2	1	111	11.3	4.17	High	High	High	High	High	High	High	High	High		1.678	1.377	0.596	0.821	0.726	1.218	0.75	0.46	-0.75	-0.29	-0.46	0.29	74	124.1	101.9	3	3	3	81.5	22.9	117.5	141.4	138.4	92.7	77.1	138.7	89.8	1	1	2
PADG_02751	acetyl- acetyltransferase	38.8471	8	50	8	1	399	41.2	7.46	High	High	High	High	High	High	High	High	High		1.072	0.934	0.932	0.87	1.071	1.149	0.1	-0.1	-0.1	-0.2	0.1	0.2	99.8	107	93.2	3	3	3	103.5	86.5	109.4	107.5	118.7	94.9	89	94.8	95.7	5	7	8
PADG_00546	short-chain dehydrogenase reductase SDR	26.1017	7	21	7	1	295	30.7	9.57	High	High	High	High	High	High	High	High	High		1.103	0.953	0.907	0.864	1.049	1.157	0.14	-0.07	-0.14	-0.21	0.07	0.21	98.2	108.3	93.6	3	3	3	104.5	97	93	91.9	119.3	113.7	103.6	83.7	93.4	2	4	4
PADG_01407	40S ribosomal protein	57.7778	12	48	12	1	270	29.6	8.76	High	High	High	High	High	High	High	High	High		1.208	0.927	0.828	0.767	1.079	1.303	0.27	-0.11	-0.27	-0.38	0.11	0.38	95.7	115.6	88.7	3	3	3	114.2	100.7	72.3	89.7	117.9	139.2	96.1	81.5	88.5	4	8	11
PADG_02825	small nuclear ribonucleo Lsm8	42.8571	2	9	2	1	98	10.9	5	High	High	High	High	High	High	High	High	High		0.831	0.912	1.203	1.097	1.096	0.911	-0.27	-0.13	0.27	0.13	0.13	-0.13	109.4	90.9	99.7	3	3	3	92.6	120.3	115.1	107.7	88.9	76.1	99.7	90.8	108.7	2	2	1
PADG_06502	40S ribosomal protein S20	24.1379	3	14	3	1	116	13.1	9.82	High	High	High	High	High	High	High	High	High		0.865	0.886	1.156	1.025	1.128	0.976	-0.21	-0.17	0.21	0.04	0.17	-0.04	109	94.3	96.6	3	3	3	107.1	124.1	95.9	97.1	79.5	106.4	95.8	96.4	97.7	3	2	2
PADG_00466	mitochondrial genome maintenance MGM101	23.7288	4	23	4	1	295	32.8	9.5	High	High	High	High	High	High	High	High	High		0.838	0.972	1.193	1.16	1.028	0.862	-0.26	-0.04	0.26	0.21	0.04	-0.21	106.8	89.4	103.8	3	3	3	120.6	108	91.7	85.1	99.7	83.6	94.4	92.3	124.7	1	1	4
PADG_05139	chaperone protein dnaK	8.47751	3	13	3	1	578	62	5.36	High	High	High	High	High	High	High	High	High		1.182	0.985	0.846	0.833	1.015	1.2	0.24	-0.02	-0.24	-0.26	0.02	0.26	94.7	112	93.3	3	3	3	110.4	89.3	84.4	88.6	123	124.5	101	87.7	91.1	2	2	3
PADG_04636	dienelactone hydrolase family protein	36.255	6	20	6	1	251	28	6.73	High	High	High	High	High	High	High	High	High		0.804	0.929	1.244	1.156	1.077	0.865	-0.32	-0.11	0.32	0.21	0.11	-0.21	109.8	88.2	102	3	3	3	91	123.9	114.6	108.7	66	90.1	100.4	110.1	95.4	2	3	4
PADG_01314	YggS family pyridoxal phosphate enzyme	17.8808	4	13	4	1	302	32.8	6.57	High	High	High	High	High	High	High	High	High		1.049	0.818	0.954	0.78	1.223	1.283	0.07	-0.29	-0.07	-0.36	0.29	0.36	104.7	109.8	85.6	3	3	3	94.8	115.4	103.8	108	86.5	134.8	97.2	98.1	61.4	3	3	1
PADG_01626	Iron donor protein CyaY	3.04348	1	6	1	1	230	25.6	6.7	High	High	High	High	High	High	High	High	High		1.165	1.226	0.858	1.053	0.816	0.95	0.22	0.29	-0.22	0.07	-0.29	-0.07	88.5	103.1	108.5	3	3	3	84.3	97.9	83.3	94.4	118.5	96.3	121.3	83.7	120.4	1	1	1
PADG_00051	26S protease regulatory subunit 7	16.4009	6	19	6	1	439	49.1	7.66	High	High	High	High	High	High	High	High	High		0.815	0.935	1.227	1.147	1.07	0.872	-0.29	-0.1	0.29	0.2	0.1	-0.2	109.1	88.9	102	3	3	3	109.4	129.6	88.3	81	79	106.9	109.6	91.4	104.9	2	2	5
PADG_08368	hypothetical protein	23.9521	3	14	3	1	167	18.7	5.99	High	High	High	High	High	High	High	High	High		0.811	0.991	1.233	1.223	1.009	0.818	-0.3	-0.01	0.3	0.29	0.01	-0.29	107.1	86.8	106.1	3	3	3	103	106.3	111.9	90.4	64.9	105.1	106.6	128.7	83	2	3	2
PADG_01646	RuvB-like helicase	17.0306	4	22	4	1	458	49.7	6.64	High	High	High	High	High	High	High	High	High		0.833	0.85	1.2	1.02	1.176	0.98	-0.26	-0.23	0.26	0.03	0.23	-0.03	111.8	93.2	95	3	3	3	125.3	110.9	99.2	72.3	107.8	99.4	102.4	81.4	101.4	3	3	4
PADG_05875	eukaryotic peptide chain release factor subunit 1	7.173	3	12	3	1	474	52.8	6.81	High	High	High	High	High	High	High	High	High		1.231	1.171	0.812	0.952	0.854	1.051	0.3	0.23	-0.3	-0.07	-0.23	0.07	88.2	108.5	103.3	3	3	3	101.4	95.4	67.8	94.2	119	112.4	104.5	85.6	119.8	2	2	2
PADG_01083	60S ribosomal protein L32	15.942	4	40	4	1	207	23.3	11.28	High	High	High	High	High	High	High	High	High		1.117	1.006	0.895	0.9	0.994	1.111	0.16	0.01	-0.16	-0.15	-0.01	0.15	96.1	107.3	96.6	3	3	3	90.9	104.7	92.6	120.9	100.9	100.2	88.2	94.4	107.2	4	4	4
PADG_11128	hypothetical protein	40.0474	11	46	10	1	422	47.1	5.24	High	High	High	High	High	High	High	High	High		0.895	0.94	1.117	1.05	1.063	0.952	-0.16	-0.09	0.16	0.07	0.09	-0.07	105.8	94.7	99.5	3	3	3	111.1	97.7	108.6	84.4	108.1	91.7	104.5	94.2	99.8	4	9	7
PADG_07699	S-formylglutathione hydrolase	8.74126	2	8	2	1	286	31.5	7.2	High	High	High	High	High	High	High	High	High		0.831	1.209	1.203	1.454	0.827	0.688	-0.27	0.27	0.27	0.54	-0.27	-0.54	98.7	82	119.3	3	3	3	112.8	118.2	64.9	86.2	89.1	70.9	101	92.7	164.2	2	1	1
PADG_04516	NADP-specific glutamate dehydrogenase	37.9085	11	32	11	1	459	50.1	7.55	High	High	High	High	High	High	High	High	High		0.988	0.895	1.012	0.905	1.118	1.105	-0.02	-0.16	0.02	-0.14	0.16	0.14	104.1	102.8	93.1	3	3	3	94	114.4	103.9	116.7	92.6	99.3	89.3	93.1	96.9	5	3	8
PADG_00211	DUF427 domain	27.3585	2	12	2	1	106	11.9	5.17	High	High	High	High	High	High	High	High	High		1.182	1.229	0.846	1.04	0.814	0.962	0.24	0.3	-0.24	0.06	-0.3	-0.06	88	104	108.1	3	3	3	82.5	87.6	93.8	130	91.7	90.2	87.5	120.7	116	2	2	1
PADG_00612	60S ribosomal protein L27A	34.8993	4	29	4	1	149	17.1	9.8	High	High	High	High	High	High	High	High	High		1.105	0.969	0.905	0.876	1.032	1.141	0.14	-0.05	-0.14	-0.19	0.05	0.19	97.6	107.9	94.5	3	3	3	107.2	101	84.5	99.5	115.6	108.6	93.3	83.4	106.9	3	5	4
PADG_03225	Acyl-CoA desaturase	8.58369	3	9	3	1	466	53	9.09	High	High	High	High	High	High	High	High	High		1.226	0.943	0.816	0.769	1.06	1.3	0.29	-0.08	-0.29	-0.38	0.08	0.38	94.7	116.1	89.3	3	3	3	96.4	114.4	73.2	100.2	98	150	103.4	87.6	76.8	1	1	3
PADG_02388	Uncharacterized protein	17.4089	2	6	2	1	247	27	6.9	High	High	High	High	High	High	High	High	High		1.059	0.931	0.944	0.879	1.074	1.138	0.08	-0.1	-0.08	-0.19	0.1	0.19	100.3	106.3	93.4	3	3	3	100.5	104.5	96	110.9	90.8	117.2	88.6	104.7	86.8	1	1	1
PADG_04315	40S ribosomal protein S24	25.7778	9	65	9	1	225	25.2	10.74	High	High	High	High	High	High	High	High	High		1.202	0.954	0.832	0.794	1.048	1.26	0.27	-0.07	-0.27	-0.33	0.07	0.33	95.1	114.2	90.7	3	3	3	104.4	68.4	112.3	103.1	140.4	99.3	92.5	91.2	88.4	7	8	7
PADG_02636	26S protease regulatory subunit 4	22.3427	7	19	7	1	461	51.1	5.96	High	High	High	High	High	High	High	High	High		0.963	0.909	1.039	0.944	1.101	1.059	-0.05	-0.14	0.05	-0.08	0.14	0.08	104.5	100.6	94.9	3	3	3	105.3	110.2	98	92.3	104.7	104.8	102.5	85.2	97.2	2	1	6
PADG_00945	actin like protein 2/3 complex, subunit 5	54.4041	5	22	5	1	193	20.5	6.1	High	High	High	High	High	High	High	High	High	Phospho [S141]	0.869	0.898	1.151	1.033	1.114	0.968	-0.2	-0.16	0.2	0.05	0.16	-0.05	108.5	94.2	97.3	3	3	3	94.4	112.1	118.9	112.1	85.6	84.9	93.5	102.3	96.2	1	4	5
PADG_08328	5-methyltetrahydropteroyltrigl	38.5013	25	103	25	1	774	87.2	6.76	High	High	High	High	High	High	High	High	High		0.958	0.928	1.044	0.969	1.078	1.032	-0.06	-0.11	0.06	-0.05	0.11	0.05	103.9	99.6	96.5	3	3	3	108.2	103.7	100	91.2	99.6	107.9	100.6	96.7	92.1	9	18	17
PADG_04118	60S ribosomal protein L38	18.9873	2	8	2	1	79	9.1	10.42	High	High	High	High	High	High	High	High	High		1.019	0.678	0.981	0.665	1.476	1.504	0.03	-0.56	-0.03	-0.59	0.56	0.59	111.2	113.4	75.4	3	3	3	109.3	141.4	83	96.6	72.5	171	94.1	86.1	46	2	1	1
PADG_06314	carboxypeptidase Y	12.5455	4	21	4	1	550	61.9	5.21	High	High	High	High	High	High	High	High	High		0.84	1.002	1.19	1.193	0.998	0.838	-0.25	0	0.25	0.25	0	-0.25	105.5	88.7	105.8	3	3	3	93.1	103.8	119.7	109.7	91.5	64.7	97.1	104.7	115.6	4	4	3
PADG_04076	proteasome component C11	12.381	2	8	2	1	210	23.3	6.7	High	High	High	High	High	High	High	High	High		1.013	0.878	0.987	0.866	1.139	1.154	0.02	-0.19	-0.02	-0.21	0.19	0.21	103.8	105.1	91.1	3	3	3	94.8	119.3	97.2	120.9	96.1	98.4	84.3	84.6	104.4	1	1	2
PADG_04702	malate synthase, glyoxysomal	21.8924	9	32	9	1	539	60.9	7.42	High	High	High	High	High	High	High	High	High		0.876	0.936	1.141	1.068	1.069	0.936	-0.19	-0.1	0.19	0.09	0.1	-0.09	106.7	93.5	99.8	3	3	3	112.6	117	90.5	93.8	88.3	98.4	93.6	94.7	111.1	2	8	6
PADG_02847	2,4-dihydroxyhept-2-ene-1,7-dioic acid aldolase	22.623	3	11	3	1	305	32.7	5.68	High	High	High	High	High	High	High	High	High		0.878	1.041	1.139	1.186	0.961	0.843	-0.19	0.06	0.19	0.25	-0.06	-0.25	102.8	90.2	107	3	3	3	110.5	84.7	113.1	94.7	86.7	89.2	94.7	128.6	97.6	3	1	2
PADG_01160	eukaryotic translation initiation factor 3 subunit M	17.8862	4	13	4	1	492	53.7	6.28	High	High	High	High	High	High	High	High	High	Methyl [E420]	1.215	1.141	0.823	0.939	0.877	1.065	0.28	0.19	-0.28	-0.09	-0.19	0.09	89.4	108.6	102	3	3	3	92.9	97.9	77.5	87.4	114.5	123.9	119.8	87.6	98.6	1	1	4
PADG_03949	orotate phosphoribosyltransferase	12.2951	2	7	2	1	244	26.6	6.6	High	High	High	High	High	High	High	High	High		0.68	0.785	1.471	1.154	1.274	0.866	-0.56	-0.35	0.56	0.21	0.35	-0.21	121.7	82.8	95.5	3	3	3	124.5	159.7	81	59	61.9	127.4	116.5	78.4	91.7	1	1	2
PADG_08406	O-acetylhomoserine (Thiol)-lyase	59.9089	16	120	16	1	439	46.8	6.73	High	High	High	High	High	High	High	High	High		0.82	0.96	1.22	1.171	1.042	0.854	-0.29	-0.06	0.29	0.23	0.06	-0.23	107.9	88.5	103.6	3	3	3	93.2	102.4	128.2	114.1	79.6	71.7	92.7	118.1	100	16	14	13
PADG_02726	cysteine synthase	13.2626	3	16	3	1	377	40.6	8.62	High	High	High	High	High	High	High	High	High		1.161	1.055	0.862	0.909	0.948	1.101	0.21	0.08	-0.21	-0.14	-0.08	0.14	93.3	108.3	98.4	3	3	3	94.8	89.8	95.3	111.5	122.4	91	93.8	87.7	113.7	3	3	2
PADG_08373	fructose-bisphosphate aldolase 1	35.2941	2	15	2	1	68	7.8	10.08	High	High	High	High	High	High	High	High	High		1.238	1.04	0.808	0.84	0.961	1.19	0.31	0.06	-0.31	-0.25	-0.06	0.25	91.5	113.3	95.2	3	3	3	87.7	76.4	110.4	115.3	137.6	87	97.1	85.9	102.6	2	2	1
PADG_06568	TCTP family	7.69231	1	10	1	1	182	20.2	4.84	High	High	High	High	High	High	High	High	High		1.214	1.011	0.824	0.833	0.99	1.201	0.28	0.02	-0.28	-0.26	-0.02	0.26	93	112.9	94	3	3	3	81.5	116.4	81.2	115.6	89.1	134.1	102.8	94.5	84.8	1	1	1
PADG_03786	NADH-ubiquinone oxidoreductase 24 kDa subunit	33.2046	6	15	6	1	259	28.7	8.05	High	High	High	High	High	High	High	High	High		0.905	0.955	1.105	1.055	1.047	0.947	-0.14	-0.07	0.14	0.08	0.07	-0.08	104.9	94.9	100.2	3	3	3	99.1	113.7	101.9	88.7	95.1	101	112.3	91.2	97.1	4	2	3
PADG_06033	NIPSNAP family protein	43.5208	12	64	12	1	409	46	9	High	High	High	High	High	High	High	High	High		1.02	1.078	0.98	1.057	0.928	0.946	0.03	0.11	-0.03	0.08	-0.11	-0.08	96.8	98.8	104.4	3	3	3	97	101.8	91.8	94.6	103.8	97.9	108.4	94.4	110.4	8	9	10
PADG_08676	RNA binding effector Scp160	10.5727	9	27	9	1	1362	149	8.09	High	High	High	High	High	High	High	High	High		0.974	0.887	1.026	0.91	1.127	1.098	-0.04	-0.17	0.04	-0.14	0.17	0.14	104.8	102.2	93	3	3	3	118.3	103.2	93	93.7	111.5	101.4	88.1	85.3	105.6	1	7	6
PADG_06978	cytochrome c	33.3333	8	54	8	1	156	17.6	8.78	High	High	High	High	High	High	High	High	High		0.808	1.014	1.238	1.255	0.986	0.797	-0.31	0.02	0.31	0.33	-0.02	-0.33	106.3	85.9	107.8	3	3	3	86.3	98.6	134.1	110.8	69.5	77.4	103	131.9	88.5	5	8	3
PADG_04730	nascent polypeptide-associated complex subunit alpha	45.933	7	37	7	1	209	22.5	4.96	High	High	High	High	High	High	High	High	High		1.003	0.843	0.997	0.841	1.186	1.189	0	-0.25	0	-0.25	0.25	0.25	105.4	105.7	88.9	3	3	3	94.1	96.2	125.8	128.5	100.2	88.4	77.3	103.6	85.8	4	4	6
PADG_07803	60S ribosomal protein L12	38.2199	5	40	5	1	191	20.8	9.17	High	High	High	High	High	High	High	High	High		1.077	0.991	0.928	0.92	1.009	1.087	0.11	-0.01	-0.11	-0.12	0.01	0.12	97.8	105.3	96.9	3	3	3	106.7	88.3	98.4	95.1	111.7	109.2	98.2	100	92.4	4	4	4
PADG_03895	dynein light chain, cytoplasmic	20.4819	2	6	2	1	83	9.6	5.48	High	High	High	High	High	High	High	High	High		0.81	0.994	1.235	1.228	1.006	0.814	-0.3	-0.01	0.3	0.3	0.01	-0.3	107	86.6	106.4	3	3	3	95.1	117.6	108.2	66	86.4	107.6	138.9	96	84.2	1	1	1
PADG_11513	hypothetical protein	37.5	4	18	4	1	160	18.1	8.1	High	High	High	High	High	High	High	High	High		0.889	0.794	1.125	0.893	1.26	1.119	-0.17	-0.33	0.17	-0.16	0.33	0.16	111.8	99.4	88.8	3	3	3	134	90.7	110.8	94.5	122.1	81.6	71.5	87.3	107.6	1	4	3
PADG_08715	ribosomal protein L28e	57.7922	7	42	7	1	154	16.7	10.15	High	High	High	High	High	High	High	High	High		0.892	0.954	1.121	1.069	1.048	0.935	-0.16	-0.07	0.16	0.1	0.07	-0.1	105.4	94	100.5	3	3	3	101.9	95.8	118.6	90.8	107.2	84.1	107.3	97.1	97.3	3	5	4
PADG_00052	succinate dehydrogenase [ubiquinone] flavoprotein subunit, mitochondrial	38.5417	16	75	16	1	672	73.9	6.95	High	High	High	High	High	High	High	High	High		0.906	0.926	1.104	1.023	1.079	0.978	-0.14	-0.11	0.14	0.03	0.11	-0.03	105.9	95.9	98.1	3	3	3	96	119.8	102	103.5	89.5	94.8	100.5	90.7	103.2	9	12	12
PADG_11296	ribose-phosphate pyrophosphokinase	13.1944	3	12	3	1	288	31.6	6.99	High	High	High	High	High	High	High	High	High		0.912	0.895	1.097	0.982	1.118	1.019	-0.13	-0.16	0.13	-0.03	0.16	0.03	106.9	97.4	95.7	3	3	3	108.7	108.3	103.7	84.9	110	97.4	106.5	81.7	98.8	1	2	3
PADG_00778	Hsp70	10.6046	7	20	7	1	1009	109.4	6.65	High	High	High	High	High	High	High	High	High		1.154	1.037	0.866	0.899	0.964	1.113	0.21	0.05	-0.21	-0.15	-0.05	0.15	94	108.5	97.5	3	3	3	104.1	86	91.9	95.2	129	101.3	100.7	85	106.8	2	1	7
PADG_07369	isovaleryl-CoA dehydrogenase	40.1848	12	51	12	1	433	46.9	8.13	High	High	High	High	High	High	High	High	High		1.143	1.054	0.875	0.922	0.949	1.084	0.19	0.08	-0.19	-0.12	-0.08	0.12	93.8	107.3	98.9	3	3	3	99.4	86.1	96	106.3	123.5	92	94.3	90.4	112	7	6	12
PADG_11711	ATP-dependent RNA helicase eIF4	37.3434	11	58	11	1	399	44.8	5.44	High	High	High	High	High	High	High	High	High		1.093	0.958	0.915	0.877	1.044	1.141	0.13	-0.06	-0.13	-0.19	0.06	0.19	98.3	107.5	94.2	3	3	3	109.6	95.8	89.7	91.5	121	109.9	98.9	83.3	100.4	7	7	10
PADG_12437	hypothetical protein	3.79951	3	11	3	1	1237	132.2	5	High	High	High	High	High	High	High	High	High		1.352	1.011	0.74	0.748	0.989	1.337	0.44	0.02	-0.44	-0.42	-0.02	0.42	89.2	120.6	90.2	3	3	3	93.5	72.2	101.8	118.3	163.4	80.1	88.1	64.4	118	2	2	2
PADG_05301	cystathionine beta-synthase	34.334	13	59	13	1	533	57.6	6.49	High	High	High	High	High	High	High	High	High	Phospho [S348]	1.104	1.031	0.905	0.934	0.97	1.071	0.14	0.04	-0.14	-0.1	-0.04	0.1	95.7	105.7	98.7	3	3	3	96.3	102.2	88.5	106.5	92.4	118.1	97.2	105.4	93.4	6	9	12
PADG_08446	NAD dependent epimerase/dehydratase family protein	24.1803	5	12	5	1	244	26.1	9.23	High	High	High	High	High	High	High	High	High		0.951	0.843	1.051	0.887	1.186	1.128	-0.07	-0.25	0.07	-0.17	0.25	0.17	107.3	102.1	90.5	3	3	3	112.7	95.4	113.9	79.8	122.9	103.6	107.5	81.6	82.5	1	2	3
PADG_07452	SGT1 and CS domain-containing [Blastomyces gilchristii SLH14081]	3.37553	1	6	1	1	474	51.8	6.39	High	High	High	High	High	High	High	High	High		1.157	1.085	0.864	0.938	0.922	1.066	0.21	0.12	-0.21	-0.09	-0.12	0.09	92.5	107.1	100.4	3	3	3	102.9	87.4	87.3	104.5	123.3	93.4	92.7	89.3	119.2	1	1	1
PADG_02446	60S acidic ribosomal protein P2	52.2124	7	54	7	1	113	11.3	4.34	High	High	High	High	High	High	High	High	High		1.267	1.179	0.789	0.93	0.848	1.075	0.34	0.24	-0.34	-0.1	-0.24	0.1	87.1	110.3	102.6	3	3	3	89.1	64.4	107.7	132.9	107.3	90.7	77.9	128.3	101.6	5	7	4
PADG_05491	hypothetical protein	36.7925	3	8	3	1	106	11.8	4.67	High	High	High	High	High	High	High	High	High		0.91	1.012	1.099	1.112	0.988	0.899	-0.14	0.02	0.14	0.15	-0.02	-0.15	102.7	93.4	103.9	3	3	3	98.6	119.7	89.7	96.4	85.2	98.7	105	95.1	111.6	2	1	1
PADG_02501	PWWP domain-containing protein	21.2281	8	27	8	1	570	62.5	6.16	High	High	High	High	High	High	High	High	High		0.905	0.85	1.105	0.939	1.176	1.064	-0.14	-0.23	0.14	-0.09	0.23	0.09	108.9	98.5	92.6	3	3	3	98.7	102.5	125.5	110.9	109.8	74.9	90.3	87.8	99.6	3	2	7
PADG_00824	elicitor protein	33.2344	11	69	11	1	337	36.7	9.33	High	High	High	High	High	High	High	High	High		0.858	0.98	1.165	1.142	1.02	0.876	-0.22	-0.03	0.22	0.19	0.03	-0.19	105.7	90.7	103.6	3	3	3	90	111.1	116	112.8	91.4	67.9	97.2	97.5	116.1	9	9	5
PADG_00942	40S ribosomal protein S7	37.3134	9	65	9	1	201	22.7	10.56	High	High	High	High	High	High	High	High	High		1.153	1.113	0.867	0.965	0.899	1.036	0.21	0.15	-0.21	-0.05	-0.15	0.05	91.9	105.9	102.2	3	3	3	91.7	98.5	85.4	114.1	84.7	118.9	94.2	116.8	95.7	6	8	7
PADG_12324	40S ribosomal protein S19	47.9452	8	74	8	1	146	16.4	9.69	High	High	High	High	High	High	High	High	High		1.108	0.999	0.903	0.902	1.001	1.108	0.15	0	-0.15	-0.15	0	0.15	96.6	106.9	96.5	3	3	3	96	81.6	112.1	112	113.8	95	92	104.6	92.9	7	8	7
PADG_07836	quinone oxidoreductase	6.74487	2	9	2	1	341	36.5	6.39	High	High	High	High	High	High	High	High	High		0.883	0.692	1.132	0.783	1.445	1.276	-0.18	-0.53	0.18	-0.35	0.53	0.35	116.5	102.9	80.6	3	3	3	72.1	136.2	141.2	150	70.4	88.3	77.9	93.4	70.6	1	2	2
PADG_02763	cyclin-dependent kinase regulatory subunit	27.1845	3	11	3	1	103	12.6	6.01	High	High	High	High	High	High	High	High	High		1.107	1.079	0.903	0.974	0.927	1.026	0.15	0.11	-0.15	-0.04	-0.11	0.04	94.2	104.2	101.6	3	3	3	98.3	92.5	91.7	92.4	118.2	102.1	109.2	89.2	106.3	2	2	2
PADG_03325	60S ribosomal protein L21 [Paracoccidioides lutzii Pb01]	38.125	7	29	7	1	160	18.2	10.42	High	High	High	High	High	High	High	High	High		1.207	1.064	0.829	0.882	0.94	1.134	0.27	0.09	-0.27	-0.18	-0.09	0.18	91.7	110.7	97.6	3	3	3	97	85.6	92.6	123	88.2	120.9	80	126.3	86.5	4	3	6
PADG_07085	transcriptional adapter 2-alpha	10.9589	5	16	5	1	730	80.4	5.03	High	High	High	High	High	High	High	High	High		0.996	0.921	1.004	0.925	1.086	1.081	-0.01	-0.12	0.01	-0.11	0.12	0.11	102.8	102.4	94.7	3	3	3	104.4	112.3	91.9	109.2	94.9	103.1	86.4	92.8	105	2	2	3
PADG_00928	T-complex protein 1 subunit gamma	31.7844	13	45	13	1	538	59.1	6.42	High	High	High	High	High	High	High	High	High		1.095	0.979	0.913	0.894	1.021	1.118	0.13	-0.03	-0.13	-0.16	0.03	0.16	97.6	106.8	95.6	3	3	3	106.2	106	80.5	97.1	108.2	115.2	96.6	85.8	104.3	5	7	11
PADG_08391	plasma membrane ATPase	18.7298	14	47	14	1	929	100.4	5.39	High	High	High	High	High	High	High	High	High		1.217	1.082	0.822	0.889	0.924	1.125	0.28	0.11	-0.28	-0.17	-0.11	0.17	90.9	110.7	98.4	3	3	3	105.1	89.6	78.2	83.3	128.4	120.4	111.7	82.1	101.4	5	9	8
PADG_07678	splicing factor U2AF 50 kDa subunit	7.05467	2	7	2	1	567	63.9	6.92	High	High	High	High	High	High	High	High	High		1.078	0.862	0.928	0.8	1.16	1.25	0.11	-0.21	-0.11	-0.32	0.21	0.32	102	110	88	3	3	3	112.5	86.6	107	120.7	129.8	79.5	66.8	83.6	113.5	1	1	2
PADG_08033	eukaryotic translation initiation factor 3 subunit B	15.8752	7	17	7	1	737	84.7	5.26	High	High	High	High	High	High	High	High	High		0.896	0.905	1.116	1.01	1.105	0.99	-0.16	-0.14	0.16	0.01	0.14	-0.01	107.1	96	96.9	3	3	3	116.3	107.9	97	80.6	108.2	99.2	103.1	83.9	103.9	1	4	5
PADG_02347	DUF431 domain-containing protein	15.1659	3	11	3	1	211	23.9	5	High	High	High	High	High	High	High	High	High		0.991	0.917	1.009	0.925	1.091	1.081	-0.01	-0.13	0.01	-0.11	0.13	0.11	103.2	102.2	94.6	3	3	3	104.9	92.2	112.5	98.9	115.7	92	96.2	92.1	95.5	2	1	3
PADG_01180	UBX domain-containing protein	8.39286	3	8	3	1	560	61.8	4.81	High	High	High	High	High	High	High	High	High		0.929	0.998	1.076	1.074	1.002	0.931	-0.11	0	0.11	0.1	0	-0.1	102.5	95.2	102.3	3	3	3	111.2	98.3	98	87.4	106.8	91.5	101.5	95	110.5	2	1	2
PADG_12076	actin	22.8916	3	16	2	1	166	18.3	6.52	High	High	High	High	High	High	High	High	High		1.009	0.85	0.991	0.842	1.177	1.187	0.01	-0.23	-0.01	-0.25	0.23	0.25	104.9	105.9	89.2	3	3	3	114.6	115.7	84.4	84.9	98.9	133.9	100.4	85.4	81.7	1	1	3
PADG_00333	40S ribosomal protein S16	35.6643	5	24	5	1	143	15.8	10.11	High	High	High	High	High	High	High	High	High		1.033	0.961	0.968	0.931	1.041	1.075	0.05	-0.06	-0.05	-0.1	0.06	0.1	100.2	103.5	96.3	3	3	3	107	97.2	96.4	97.1	99.7	113.6	95.8	103.1	90	2	4	4
PADG_06956	V-type proton ATPase subunit B	26.3889	8	42	8	1	504	56.1	5.83	High	High	High	High	High	High	High	High	High		1.018	1.068	0.983	1.049	0.937	0.953	0.03	0.09	-0.03	0.07	-0.09	-0.07	97.2	99	103.8	3	3	3	95	106.6	90.2	96.5	98.4	102	108.6	95	107.8	5	6	6
PADG_04657	nascent polypeptide-associated complex subunit beta	71.7949	8	28	8	1	156	17.2	5.67	High	High	High	High	High	High	High	High	High		0.885	0.862	1.13	0.974	1.16	1.026	-0.18	-0.21	0.18	-0.04	0.21	0.04	109.2	96.6	94.2	3	3	3	104.1	97.3	126.2	95.1	90.6	104.2	100.8	112.1	69.6	5	5	4
PADG_05327	acetyl-CoA carboxylase	2.65448	4	10	4	1	2298	257	6.7	High	High	High	High	High	High	High	High	High		1.115	0.887	0.897	0.795	1.128	1.258	0.16	-0.17	-0.16	-0.33	0.17	0.33	99.9	111.4	88.6	3	3	3	125	85.2	89.6	81.4	142.3	110.6	93.6	72.5	99.8	1	1	3
PADG_05327	iron sulfur cluster assembly protein 1, mitochondrial	2.65448	4	10	4	1	2298	257	6.7	High	High	High	High	High	High	High	High	High		1.115	0.887	0.897	0.795	1.128	1.258	0.16	-0.17	-0.16	-0.33	0.17	0.33	99.9	111.4	88.6	3	3	3	125	85.2	89.6	81.4	142.3	110.6	93.6	72.5	99.8	1	1	3
PADG_05393	mRNA decapping hydrolase	20.4403	4	18	4	1	318	36.3	6.14	High	High	High	High	High	High	High	High	High		0.973	1.156	1.028	1.188	0.865	0.842	-0.04	0.21	0.04	0.25	-0.21	-0.25	95.9	93.3	110.8	3	3	3	96.4	79.2	112	97.2	81.7	100.9	106.3	139.1	87.1	4	1	3
PADG_04475	hypothetical protein	68.254	4	18	4	1	126	13.6	9.89	High	High	High	High	High	High	High	High	High		1.119	1.022	0.893	0.913	0.979	1.096	0.16	0.03	-0.16	-0.13	-0.03	0.13	95.5	106.9	97.6	3	3	3	105.7	84.9	95.9	91	125.6	104.2	103.3	89.5	100	2	2	1
PADG_04672	ATP-dependent RNA helicase SUB2	21.4447	8	25	8	1	443	49.7	5.82	High	High	High	High	High	High	High	High	High		1.168	0.96	0.857	0.823	1.041	1.216	0.22	-0.06	-0.22	-0.28	0.06	0.28	95.9	112	92.1	3	3	3	116.7	91.9	79.1	82.3	133.7	120	101	74.4	100.9	2	4	6
PADG_04866	40S ribosomal protein S10-A	17.0635	5	18	5	1	252	28.4	9.79	High	High	High	High	High	High	High	High	High		1.119	1.038	0.893	0.927	0.964	1.079	0.16	0.05	-0.16	-0.11	-0.05	0.11	95	106.4	98.6	3	3	3	91.5	114.5	79	102.8	97.5	118.8	105.7	88	102.2	3	4	2
PADG_00442	arf GTPase-activating	11.4754	3	16	3	1	488	51.9	8.29	High	High	High	High	High	High	High	High	High		1.118	1.052	0.894	0.941	0.951	1.063	0.16	0.07	-0.16	-0.09	-0.07	0.09	94.6	105.8	99.6	3	3	3	97.6	92.6	93.7	101.1	122.7	93.6	101.3	84.7	112.7	2	1	3
PADG_04899	metallo-beta-lactamase domain-containing [Paracoccidioides lutzii Pb01]	29.5302	5	24	5	1	298	32.4	6.05	High	High	High	High	High	High	High	High	High		0.903	1.033	1.107	1.144	0.968	0.874	-0.15	0.05	0.15	0.19	-0.05	-0.19	102.2	92.3	105.5	3	3	3	94.8	123.9	87.9	102.3	67.6	107	102.9	108.6	105.2	3	3	2
PADG_07907	thiamine pyrophosphate enzyme	27.0227	9	40	9	1	618	66.1	7.62	High	High	High	High	High	High	High	High	High		0.857	0.899	1.167	1.049	1.112	0.953	-0.22	-0.15	0.22	0.07	0.15	-0.07	108.9	93.3	97.9	3	3	3	105	130.8	90.8	81.2	79.7	118.9	113.8	89.5	90.3	5	7	6
PADG_03684	Uncharacterized protein	4.91132	2	7	2	1	733	78.9	5	High	High	High	High	High	High	High	High	High		0.912	0.83	1.097	0.91	1.205	1.099	-0.13	-0.27	0.13	-0.14	0.27	0.14	109.4	99.8	90.8	3	3	3	86.8	129.9	111.5	130.3	74.7	94.4	82.9	95.5	94.1	1	2	1
PADG_02092	hypothetical protein	27.0661	7	29	7	1	484	51.4	6.77	High	High	High	High	High	High	High	High	High		0.912	1.004	1.096	1.1	0.996	0.909	-0.13	0.01	0.13	0.14	-0.01	-0.14	102.9	93.8	103.3	3	3	3	88	119.2	101.5	111.5	77.3	92.8	100.6	103.5	105.7	4	4	4
PADG_05904	dihydrolipoamide succinyltransferase	8.83621	3	8	3	1	464	50.9	8.6	High	High	High	High	High	High	High	High	High		1.208	0.992	0.828	0.821	1.008	1.218	0.27	-0.01	-0.27	-0.28	0.01	0.28	93.7	113.2	93	3	3	3	85.7	69.1	126.5	121.4	139.7	78.6	92.9	91.2	94.9	2	1	1
PADG_00324	catalase	47.7895	14	63	14	1	475	54.4	7.14	High	High	High	High	High	High	High	High	High		1.155	1.069	0.866	0.926	0.936	1.08	0.21	0.1	-0.21	-0.11	-0.1	0.11	93.1	107.5	99.5	3	3	3	108.4	88.8	81.9	108.8	121.7	92	82.8	89.5	126.1	7	9	11
PADG_02652	hypothetical protein	58.2583	15	85	15	1	333	35	8.24	High	High	High	High	High	High	High	High	High		0.912	0.893	1.097	0.98	1.119	1.021	-0.13	-0.16	0.13	-0.03	0.16	0.03	107	97.5	95.5	3	3	3	89.3	117.6	114	115.3	80.7	96.5	95.5	101.7	89.5	9	13	11
PADG_04065	60S ribosomal protein L36	23.5294	4	18	4	1	102	11.8	10.84	High	High	High	High	High	High	High	High	High		0.984	0.895	1.016	0.909	1.117	1.1	-0.02	-0.16	0.02	-0.14	0.16	0.14	104.2	102.6	93.3	3	3	3	88.8	99.1	124.6	106.2	112.7	88.7	105	88.2	86.6	2	4	2
PADG_01328	ornithine aminotransferase	24.3478	6	14	6	1	460	49.9	7.15	High	High	High	High	High	High	High	High	High		0.863	0.86	1.159	0.997	1.163	1.003	-0.21	-0.22	0.21	0	0.22	0	110.2	95.1	94.8	3	3	3	103.7	132.8	94.1	97.4	65.2	122.6	99	102	83.3	2	3	2
PADG_02222	NADH-ubiquinone oxidoreductase subunit B17.2	16.2963	2	6	2	1	135	15.8	9.31	High	High	High	High	High	High	High	High	High		1.063	1.115	0.941	1.049	0.896	0.953	0.09	0.16	-0.09	0.07	-0.16	-0.07	94.4	100.3	105.3	3	3	3	90.2	103.1	89.9	88.7	110.2	102.1	121.2	86.7	108	1	1	1
PADG_00849	nuclear segregation protein Bfr1	35.4455	17	58	17	1	505	56.8	9.04	High	High	High	High	High	High	High	High	High		0.921	0.976	1.086	1.06	1.024	0.943	-0.12	-0.03	0.12	0.08	0.03	-0.08	103.6	95.3	101.1	3	3	3	92.3	103.9	114.4	111	93.5	81.6	96.7	102.6	104	11	8	8
PADG_04949	threonine-tRNA ligase	8.01577	4	11	4	1	761	86.7	7.21	High	High	High	High	High	High	High	High	High		0.975	0.719	1.025	0.737	1.391	1.356	-0.04	-0.48	0.04	-0.44	0.48	0.44	111.3	108.6	80.1	3	3	3	117.1	142.9	74	82.8	61.6	181.4	100.1	95.4	44.7	3	2	1
PADG_06856	small nuclear ribonucleoprotein Sm D2	33.3333	2	11	2	1	114	12.9	9.36	High	High	High	High	High	High	High	High	High	Methyl [E26; E27; E29]	1.127	1.042	0.888	0.925	0.96	1.081	0.17	0.06	-0.17	-0.11	-0.06	0.11	94.7	106.7	98.7	3	3	3	84	90.9	109.1	128.6	97	94.5	87.4	112.1	96.5	2	2	1
PADG_08399	Rab1a	20.9524	4	12	4	1	210	23.6	6.1	High	High	High	High	High	High	High	High	High		0.894	1.02	1.119	1.142	0.98	0.876	-0.16	0.03	0.16	0.19	-0.03	-0.19	102.9	92	105.1	3	3	3	114.3	105.3	89.2	62.1	95.6	118.3	123.6	99.1	92.4	1	3	2
PADG_05094	T-complex protein 1 subunit zeta	13.5185	6	24	6	1	540	58.8	7.33	High	High	High	High	High	High	High	High	High		1.066	0.975	0.938	0.915	1.025	1.093	0.09	-0.04	-0.09	-0.13	0.04	0.13	98.6	105.1	96.2	3	3	3	108.1	101.4	86.4	89.4	107.7	118.3	102.5	90.9	95.3	3	4	5
PADG_03526	M protein repeat protein	4.02789	4	9	4	1	1291	138.7	5.02	High	High	High	High	High	High	High	High	High		0.902	1.029	1.109	1.141	0.972	0.876	-0.15	0.04	0.15	0.19	-0.04	-0.19	102.4	92.3	105.3	3	3	3	113.5	80	113.6	89.5	119.8	67.5	97	100.1	118.9	2	1	2
PADG_03715	FK506-binding protein	30.7071	10	36	10	1	495	53.5	4.69	High	High	High	High	High	High	High	High	High	Phospho [S131]	1.083	1.043	0.924	0.964	0.959	1.038	0.11	0.06	-0.11	-0.05	-0.06	0.05	96	103.9	100.1	3	3	3	100.4	84.4	103.1	98.2	120.4	93.1	101.4	95.2	103.8	4	6	6
PADG_11111	hypothetical protein	18.9655	2	25	2	1	174	19.5	5.11	High	High	High	High	High	High	High	High	High		1.134	1.059	0.882	0.934	0.945	1.071	0.18	0.08	-0.18	-0.1	-0.08	0.1	94	106.6	99.5	3	3	3	91.1	74.5	116.3	121.8	110.1	87.8	87.1	115.4	95.9	2	2	2
PADG_07884	polyadenylate-binding protein, cytoplasmic and nuclear	34.3066	24	128	24	1	822	86.6	6.73	High	High	High	High	High	High	High	High	High		0.964	0.916	1.037	0.95	1.091	1.053	-0.05	-0.13	0.05	-0.07	0.13	0.07	104.1	100.4	95.4	3	3	3	92.7	110.5	109.2	117.4	84.8	99.2	89.9	104.7	91.6	20	17	18
PADG_07585	inosine-5'-monophosphate dehydrogenase	49.635	17	91	17	1	548	58.2	6.54	High	High	High	High	High	High	High	High	High		0.968	1.004	1.033	1.037	0.996	0.964	-0.05	0.01	0.05	0.05	-0.01	-0.05	100.9	97.7	101.3	3	3	3	103.7	98	101.1	101.7	100.7	90.8	94.6	101.3	108.1	10	15	13
PADG_03247	hypothetical protein	14.7436	1	8	1	1	156	16.6	6.52	High	High	High	High	High	High	High	High	High		0.977	0.871	1.023	0.891	1.148	1.122	-0.03	-0.2	0.03	-0.17	0.2	0.17	105.3	102.9	91.7	3	3	3	109.1	83.4	123.4	104.4	126.5	78	86.5	90.1	98.6	1	1	1
PADG_04056	14-3-3 family protein epsilon	33.121	9	53	7	1	314	34.7	4.97	High	High	High	High	High	High	High	High	High		0.947	1.03	1.056	1.087	0.971	0.92	-0.08	0.04	0.08	0.12	-0.04	-0.12	100.8	95.5	103.8	3	3	3	103.8	114.9	83.6	87.8	89	109.6	108.4	96.1	106.8	5	4	7
PADG_01010	hypothetical protein	2.41838	3	12	3	1	1654	174	4.27	High	High	High	High	High	High	High	High	High		0.927	0.958	1.079	1.034	1.044	0.967	-0.11	-0.06	0.11	0.05	0.06	-0.05	104	96.4	99.6	3	3	3	105.8	100.5	105.7	105.4	104	79.7	88.8	95.5	114.6	3	2	1
PADG_08480	Uncharacterized protein	21.2121	3	17	3	1	231	25.7	4.79	High	High	High	High	High	High	High	High	High		0.915	0.933	1.093	1.02	1.072	0.98	-0.13	-0.1	0.13	0.03	0.1	-0.03	105.3	96.4	98.3	3	3	3	98.8	120.5	96.7	114	86.7	88.5	87.2	92.8	114.8	2	3	3
PADG_00668	Fructose-bisphosphate aldolase	51.9444	14	95	14	1	360	39.6	6.76	High	High	High	High	High	High	High	High	High		1.067	1.06	0.937	0.994	0.943	1.006	0.09	0.08	-0.09	-0.01	-0.08	0.01	95.9	102.4	101.7	3	3	3	111	80.9	95.8	98.1	112.2	96.8	90.9	106.9	107.3	10	14	11
PADG_05085	1-pyrroline-5-carboxylate dehydrogenase	25.1309	9	28	9	1	573	62.7	8.22	High	High	High	High	High	High	High	High	High		0.954	0.896	1.049	0.94	1.116	1.064	-0.07	-0.16	0.07	-0.09	0.16	0.09	105.3	100.4	94.4	3	3	3	114.2	109.9	91.8	78	99.6	123.5	107.8	90.6	84.7	1	6	6
PADG_01032	DNA-binding protein, 42 kDa	22.9268	6	18	6	1	410	43.9	7.72	High	High	High	High	High	High	High	High	High		0.897	0.934	1.115	1.041	1.071	0.961	-0.16	-0.1	0.16	0.06	0.1	-0.06	106	95.1	98.9	3	3	3	120.9	110.7	86.4	72.3	101.7	111.3	106.8	87.7	102.3	2	6	2
PADG_06429	ketol-acid reductoisomerase, mitochondrial	39.3643	14	56	14	1	409	44.7	9.07	High	High	High	High	High	High	High	High	High		1.071	1.052	0.934	0.983	0.95	1.017	0.1	0.07	-0.1	-0.02	-0.07	0.02	96.1	102.8	101.1	3	3	3	96.8	112.5	78.8	103.3	93.4	111.9	99.9	94.1	109.3	9	9	9
PADG_04689	N-acetyl-gamma-glutamyl-phosphate reductase	11.7712	8	22	8	1	909	99.4	7.37	High	High	High	High	High	High	High	High	High		1.044	1.095	0.958	1.05	0.913	0.953	0.06	0.13	-0.06	0.07	-0.13	-0.07	95.6	99.7	104.7	3	3	3	111.2	94.2	81.3	80.5	113.2	105.5	108.3	92.6	113.2	2	3	6
PADG_03499	NADH dehydrogenase (ubiquinone) 1 beta subcomplex 7	13.7931	1	6	1	1	87	10.2	8.47	High	High	High	High	High	High	High	High	High		1.046	0.883	0.956	0.844	1.132	1.185	0.07	-0.18	-0.07	-0.24	0.18	0.24	102.4	107.1	90.4	3	3	3	94.3	81.1	131.9	130.9	117.5	73.1	74.8	101.4	95.1	1	1	1
PADG_01706	fructose-1,6-bisphosphatase	29.096	7	17	7	1	354	38.8	6.19	High	High	High	High	High	High	High	High	High		1.024	1.135	0.976	1.108	0.881	0.903	0.03	0.18	-0.03	0.15	-0.18	-0.15	95	97.3	107.8	3	3	3	93.5	107.9	83.4	71	94.5	126.3	135.5	97.6	90.3	3	2	4
PADG_01867	HMG box	29.878	12	64	12	1	328	36.8	10.98	High	High	High	High	High	High	High	High	High		1.063	1.078	0.94	1.014	0.927	0.986	0.09	0.11	-0.09	0.02	-0.11	-0.02	95.5	101.5	103	3	3	3	90.6	89.7	106.2	113.9	109.5	81.2	95.5	100.7	112.6	7	10	10
PADG_04989	Ribose 5-phosphate isomerase A	6.56934	1	10	1	1	274	28.8	5.34	High	High	High	High	High	High	High	High	High		0.846	0.936	1.181	1.106	1.068	0.904	-0.24	-0.09	0.24	0.15	0.09	-0.15	107.8	91.2	101	3	3	3	122.5	69	131.9	83	114.5	76.3	94.5	116.5	91.9	1	1	1
PADG_00001	peptidyl-prolyl cis-trans isomerase H	75	8	48	8	1	180	19.8	8.88	High	High	High	High	High	High	High	High	High		1.034	1.044	0.967	1.01	0.957	0.99	0.05	0.06	-0.05	0.01	-0.06	-0.01	97.5	100.8	101.8	3	3	3	93	99.7	99.6	105.6	90.3	106.4	101.4	110	94	5	7	5
PADG_01679	NADH-ubiquinone oxidoreductase 51 kDa subunit	15.7282	5	13	5	1	515	56.7	8.21	High	High	High	High	High	High	High	High	High		1.037	0.912	0.964	0.879	1.096	1.137	0.05	-0.13	-0.05	-0.19	0.13	0.19	101.7	105.5	92.8	3	3	3	136.4	80.1	88.7	88.2	129.2	99.1	75.4	90.7	112.2	1	1	5
PADG_03020	alanine-glyoxylate aminotransferase	33.2461	9	38	9	1	382	41.1	8.5	High	High	High	High	High	High	High	High	High		0.943	1.009	1.061	1.07	0.992	0.935	-0.08	0.01	0.08	0.1	-0.01	-0.1	101.6	95.8	102.5	3	3	3	91.4	101	112.5	107	80.8	99.8	101.6	118.2	87.7	6	4	6
PADG_08119	fumarate hydratase, mitochondrial	29.8094	10	32	10	1	577	62.7	8.75	High	High	High	High	High	High	High	High	High		0.901	0.909	1.11	1.009	1.1	0.991	-0.15	-0.14	0.15	0.01	0.14	-0.01	106.7	96.2	97.1	3	3	3	116	123.7	80.6	76.2	83.5	128.8	107.8	92.8	90.6	2	6	7
PADG_05812	Cytochrome b-c1 complex subunit 7	62.2951	4	25	4	1	122	14.5	6.57	High	High	High	High	High	High	High	High	High		1.03	1.054	0.971	1.023	0.949	0.977	0.04	0.08	-0.04	0.03	-0.08	-0.03	97.3	100.2	102.5	3	3	3	103.3	88.7	99.9	87.3	115.4	97.9	109.5	95.9	102.2	2	2	4
PADG_08464	maleylacetoacetate isomerase	30.2041	5	23	5	1	245	26.7	6.52	High	High	High	High	High	High	High	High	High		0.94	0.948	1.063	1.008	1.055	0.992	-0.09	-0.08	0.09	0.01	0.08	-0.01	103.9	97.7	98.4	3	3	3	89.5	110	112.1	109.2	81.7	102.1	101.3	108.2	85.7	1	4	3
PADG_05025	ribosomal protein L2	44.7761	8	39	8	1	134	15.2	10.89	High	High	High	High	High	High	High	High	High		0.983	0.928	1.017	0.944	1.077	1.059	-0.02	-0.11	0.02	-0.08	0.11	0.08	103	101.3	95.7	3	3	3	99.7	89	120.4	108.5	113.7	81.7	91.7	97.3	97.9	6	6	3
PADG_01389	eukaryotic translation initiation factor 3 subunit C	12.963	7	24	7	1	864	97.1	5.33	High	High	High	High	High	High	High	High	High		1.033	0.941	0.968	0.911	1.062	1.097	0.05	-0.09	-0.05	-0.13	0.09	0.13	100.9	104.2	94.9	3	3	3	116.7	99.1	86.7	79.5	120.9	112.2	103.8	80	101.1	1	4	6
PADG_00002	Alanine--tRNA ligase	9.32445	7	16	7	1	1051	117.8	6.2	High	High	High	High	High	High	High	High	High		0.928	0.981	1.077	1.057	1.019	0.946	-0.11	-0.03	0.11	0.08	0.03	-0.08	103.1	95.7	101.2	3	3	3	114.6	111.8	82.9	74.6	100.4	112.1	110.8	87.8	105	1	4	5
PADG_00446	2-nitropropane dioxygenase	56.25	12	89	12	1	368	38.8	6.19	High	High	High	High	High	High	High	High	High		0.953	1.012	1.049	1.062	0.988	0.941	-0.07	0.02	0.07	0.09	-0.02	-0.09	101.2	96.4	102.4	3	3	3	112.6	82.4	108.5	93.8	115.5	80	93.6	102.1	111.5	10	10	10
PADG_05907	histone H2B	50.3546	9	74	9	1	141	15.1	10.13	High	High	High	High	High	High	High	High	High		1.04	1.004	0.961	0.965	0.996	1.037	0.06	0.01	-0.06	-0.05	-0.01	0.05	98.6	102.5	98.9	3	3	3	88.5	96.8	110.4	101.5	98.7	107.4	110	104.5	82.2	6	9	8
PADG_04709	isocitrate lyase	11.2397	5	25	5	1	605	67	8.12	High	High	High	High	High	High	High	High	High		1.087	0.982	0.92	0.903	1.018	1.108	0.12	-0.03	-0.12	-0.15	0.03	0.15	97.7	106.3	96	3	3	3	114.4	84	94.8	79.7	138.9	100.2	105.9	77	105	4	4	3
PADG_07370	methylcrotonoyl-CoA carboxylase beta chain	13.9175	6	19	6	1	582	61.6	8.68	High	High	High	High	High	High	High	High	High		1.031	1.038	0.97	1.007	0.963	0.993	0.04	0.05	-0.04	0.01	-0.05	-0.01	97.7	100.8	101.5	3	3	3	89.7	107.5	96	96.9	104.5	100.9	113.4	87.9	103.1	3	3	4
PADG_03983	6,7-dimethyl-8-ribityllumazine	42.5287	4	22	4	1	174	18.6	7.15	High	High	High	High	High	High	High	High	High		1.015	1.04	0.985	1.025	0.961	0.976	0.02	0.06	-0.02	0.04	-0.06	-0.04	98.2	99.7	102.1	3	3	3	94	106.4	94.2	90.8	99.4	108.8	115.1	94.2	97.1	4	3	1
PADG_00046	hypothetical protein	15.5251	1	11	1	1	219	24.2	8.95	High	High	High	High	High	High	High	High	High		0.971	0.961	1.03	0.99	1.041	1.011	-0.04	-0.06	0.04	-0.02	0.06	0.02	102.3	99.4	98.3	3	3	3	105.1	102.4	99.4	109.2	104.7	84.1	85.7	92.9	116.4	1	2	1
PADG_00206	Mitochondrial zinc maintenance protein 1, mitochondrial	11.2903	1	6	1	1	124	13.7	9.48	High	High	High	High	High	High	High	High	High		1.032	1.055	0.969	1.023	0.948	0.978	0.05	0.08	-0.05	0.03	-0.08	-0.03	97.2	100.3	102.5	3	3	3	87	127	77.5	110.3	78.1	112.4	102.7	94.9	110.1	1	1	1
PADG_05538	actin	16.5909	4	22	4	1	440	47.8	6.7	High	High	High	High	High	High	High	High	High		0.938	0.952	1.066	1.014	1.051	0.986	-0.09	-0.07	0.09	0.02	0.07	-0.02	103.8	97.4	98.8	3	3	3	104.5	125.3	81.7	95.7	76.9	119.6	99.8	97.8	98.8	2	3	4
PADG_11352	hypothetical protein	18.2952	5	17	5	1	481	52.9	5.69	High	High	High	High	High	High	High	High	High		1.04	1.008	0.962	0.97	0.992	1.031	0.06	0.01	-0.06	-0.04	-0.01	0.04	98.4	102.3	99.2	3	3	3	112.6	91.4	91.2	110.1	100.4	96.5	77.2	108.2	112.3	1	1	5
PADG_07895	translation initiation factor aIF-2	7.52788	4	10	4	1	1076	118.9	6.3	High	High	High	High	High	High	High	High	High		1.043	0.93	0.959	0.892	1.076	1.122	0.06	-0.11	-0.06	-0.17	0.11	0.17	100.9	105.2	93.8	3	3	3	112.1	124.7	66.1	88.2	83.9	143.6	99.7	91.4	90.4	1	2	2
PADG_03943	phosphomannomutase	19.7761	4	22	4	1	268	30.2	5.87	High	High	High	High	High	High	High	High	High		0.988	0.967	1.012	0.979	1.034	1.022	-0.02	-0.05	0.02	-0.03	0.05	0.03	101.5	100.3	98.2	3	3	3	90.4	105.1	108.9	116.2	95.3	89.5	93.4	99.6	101.6	3	2	4
PADG_04588	60S ribosomal protein L22	45.082	5	18	5	1	122	14.1	9.38	High	High	High	High	High	High	High	High	High		1.057	1.07	0.946	1.013	0.934	0.988	0.08	0.1	-0.08	0.02	-0.1	-0.02	95.9	101.4	102.7	3	3	3	81.6	106.1	100	109.2	74.4	120.6	109.2	119.4	79.4	4	4	2
PADG_00438	eukaryotic translation initiation factor 3 subunit G	19.7917	5	19	5	1	288	32.1	9.04	High	High	High	High	High	High	High	High	High		0.993	0.964	1.007	0.971	1.037	1.03	-0.01	-0.05	0.01	-0.04	0.05	0.04	101.4	100.7	97.8	3	3	3	103.7	89.8	110.7	108.5	111.3	82.5	87.8	98.9	106.8	2	3	4
PADG_05893	nucleosome assembly protein	29.7561	12	54	12	1	410	46.6	4.54	High	High	High	High	High	High	High	High	High		1.017	0.987	0.983	0.971	1.013	1.03	0.02	-0.02	-0.02	-0.04	0.02	0.04	99.9	101.6	98.6	3	3	3	102.9	87.1	109.6	101.3	114.1	89.3	95.8	98.8	101.2	8	7	8
PADG_00615	proteasome component C7-alpha	27.1654	5	22	5	1	254	27.9	5.74	High	High	High	High	High	High	High	High	High		0.958	0.965	1.044	1.007	1.037	0.993	-0.06	-0.05	0.06	0.01	0.05	-0.01	102.7	98.3	99	3	3	3	97.3	127.1	83.6	105.3	74.4	115.2	97.4	98.5	101.2	4	4	3
PADG_02244	(R)-benzylsuccinyl-CoA dehydrogenase	24.7748	9	35	9	1	444	49.1	9.04	High	High	High	High	High	High	High	High	High		0.971	0.976	1.03	1.005	1.025	0.995	-0.04	-0.04	0.04	0.01	0.04	-0.01	101.8	98.8	99.3	3	3	3	117.4	91	97	99.9	106.1	90.5	82.7	102.8	112.5	1	5	9
PADG_04828	adenylosuccinate lyase	10.124	3	19	3	1	484	54.6	7.08	High	High	High	High	High	High	High	High	High		1.033	0.968	0.968	0.938	1.033	1.066	0.05	-0.05	-0.05	-0.09	0.05	0.09	100	103.2	96.8	3	3	3	69.9	114	115.9	131.6	83.8	94.3	98.4	102.2	89.8	3	3	3
PADG_02134	coatomer subunit epsilon	27.1186	5	16	5	1	295	31.9	4.77	High	High	High	High	High	High	High	High	High		1.039	1.056	0.962	1.016	0.947	0.984	0.06	0.08	-0.06	0.02	-0.08	-0.02	96.9	100.7	102.3	3	3	3	117	94.5	79.4	58.9	106.3	137	124.2	99.3	83.6	1	4	3
PADG_04604	transketolase	36.2637	21	89	21	1	728	79.2	6.64	High	High	High	High	High	High	High	High	High		0.969	0.984	1.032	1.015	1.017	0.986	-0.04	-0.02	0.04	0.02	0.02	-0.02	101.6	98.5	99.9	3	3	3	90.2	95.1	119.5	101	92.9	101.5	108.7	112	79	12	17	13
PADG_04293	adenine phosphoribosyltransferase	15.4206	2	8	2	1	214	22.9	6.1	High	High	High	High	High	High	High	High	High		0.987	0.991	1.013	1.003	1.009	0.997	-0.02	-0.01	0.02	0	0.01	0	100.7	99.5	99.8	3	3	3	105.2	92	105.1	89.5	114.4	94.5	105.3	93.7	100.4	1	2	1
PADG_00663	homoserine dehydrogenase	38.4409	10	48	10	1	372	39.3	7.47	High	High	High	High	High	High	High	High	High		1.001	1.002	0.999	1.001	0.998	0.999	0	0	0	0	0	0	99.9	100	100.1	3	3	3	84.8	93.8	121	117.7	94.9	87.5	97.5	111.3	91.5	8	8	6
PADG_05763	2,5-dichloro-2,5-cyclohexadiene-1,4-diol dehydrogenase	9.92063	2	4	2	1	252	26.7	6.23	High	Not Found	High	High	Not Found	High	High	Not Found	High		0.52	0.753	1.922	1.448	1.327	0.691	-0.94	-0.41	0.94	0.53	0.41	-0.53	131.9	68.7	99.4	2	2	2	127.6		136.3	69.9		67.4	102.5		96.3	1		1
PADG_06851	26S proteasome non-ATPase regulatory subunit 11	8.01887	2	5	2	1	424	47.3	5.68	Not Found	High	High	Not Found	High	High	Not Found	High	High		1.916	1.346	0.522	0.703	0.743	1.423	0.94	0.43	-0.94	-0.51	-0.43	0.51	70.4	134.9	94.7	2	2	2		73.4	67.4		145.9	123.8		80.7	108.8		1	2
PADG_00071	26S proteasome regulatory subunit S5A	5	1	4	1	1	300	32.2	4.87	Not Found	High	High	Not Found	High	High	Not Found	High	High		1.179	0.927	0.848	0.786	1.079	1.272	0.24	-0.11	-0.24	-0.35	0.11	0.35	96.6	113.9	89.5	2	2	2		90.5	102.6		125.9	101.9		83.6	95.5		1	1
PADG_03598	3-methyl-2-oxobutanoate hydroxymethyltransferase	19.4118	3	8	3	1	340	36.8	8.9	High	Not Found	High	High	Not Found	High	High	Not Found	High		0.839	0.841	1.192	1.003	1.189	0.997	-0.25	-0.25	0.25	0	0.25	0	111.9	93.9	94.2	2	2	2	117.9		106	84.2		103.6	97.9		90.4	2		2
PADG_00514	60S ribosomal protein L16	3.9604	1	4	1	1	202	23.1	10.56	High	High	Not Found	High	High	Not Found	High	High	Not Found		2.074	1.012	0.482	0.488	0.988	2.049	1.05	0.02	-1.05	-1.03	-0.02	1.03	73.4	152.3	74.3	2	2	2	90.5	56.3		123.4	181.2		86.1	62.5		1	1
PADG_04183	60S ribosomal protein L33-A	7.06522	1	2	1	1	184	20.5	11.22	Not Found	High	Not Found	Not Found	High	Not Found	Not Found	High	Not Found		2.951	1.345	0.339	0.456	0.744	2.195	1.56	0.43	-1.56	-1.13	-0.43	1.13	56.6	167.2	76.2	1	1	1		56.6			167.2			76.2			1
PADG_11585	60S ribosomal protein L37	8.0292	1	2	1	1	137	15.7	11.66	Not Found	High	Not Found	Not Found	High	Not Found	Not Found	High	Not Found		1.281	1.044	0.781	0.815	0.958	1.227	0.36	0.06	-0.36	-0.3	-0.06	0.3	90.2	115.6	94.2	1	1	1		90.2			115.6			94.2			1
PADG_05836	60S ribosomal protein L39	25	1	4	1	1	36	4.4	12.7	High	High	Not Found	High	High	Not Found	High	High	Not Found		1.314	0.696	0.761	0.53	1.437	1.888	0.39	-0.52	-0.39	-0.92	0.52	0.92	99.7	130.9	69.4	2	2	2	115.8	83.6		111.6	150.3		72.6	66.1		1	1
PADG_03631	6-phosphogluconate dehydrogenase, decarboxylating 1	16.3386	5	12	5	1	508	56	6.35	Not Found	High	High	Not Found	High	High	Not Found	High	High		1.496	1.08	0.669	0.722	0.926	1.385	0.58	0.11	-0.58	-0.47	-0.11	0.47	83.9	125.5	90.6	2	2	2		101.8	66		111.1	139.9		87	94.2		3	3
PADG_07771	6-phosphogluconolactonase	5.6391	1	2	1	1	266	29.2	6.27	Not Found	High	Not Found	Not Found	High	Not Found	Not Found	High	Not Found		0.149	0.59	6.729	3.967	1.696	0.252	-2.75	-0.76	2.75	1.99	0.76	-1.99	172.6	25.6	101.8	1	1	1		172.6			25.6			101.8			1
PADG_05217	acetyltransferase	22.1719	2	6	2	1	221	24	6.9	High	Not Found	High	High	Not Found	High	High	Not Found	High		0.823	1.009	1.215	1.226	0.991	0.816	-0.28	0.01	0.28	0.29	-0.01	-0.29	105.9	87.2	106.9	2	2	2	105		106.8	90.8		83.6	104.2		109.5	1		2
PADG_06604	acid phosphatase	6.43382	2	4	2	1	544	61.4	8.62	Not Found	High	High	Not Found	High	High	Not Found	High	High		0.623	0.804	1.605	1.291	1.244	0.775	-0.68	-0.31	0.68	0.37	0.31	-0.37	123.6	77	99.4	2	2	2		160.8	86.4		42.9	111.1		96.3	102.5		1	1
PADG_01152	actin cytoskeleton-regulatory	1.90039	2	6	2	1	1526	165.2	6.24	High	High	Not Found	High	High	Not Found	High	High	Not Found		0.524	0.812	1.908	1.548	1.232	0.646	-0.93	-0.3	0.93	0.63	0.3	-0.63	128.4	67.3	104.2	2	2	2	116.3	140.6		73.4	61.2		110.3	98.2		1	2
PADG_07930	Actin-related protein 2/3 complex subunit 4	20.1183	2	4	2	1	169	19.4	6.95	Not Found	High	High	Not Found	High	High	Not Found	High	High		1.577	1.065	0.634	0.675	0.939	1.481	0.66	0.09	-0.66	-0.57	-0.09	0.57	82.4	129.9	87.7	2	2	2		73.7	91.1		142.1	117.7		84.3	91.2		1	1
PADG_08217	acyl carrier protein	13.7931	2	6	2	1	145	15.8	5.99	Not Found	High	High	Not Found	High	High	Not Found	High	High		2.058	1.332	0.486	0.647	0.751	1.545	1.04	0.41	-1.04	-0.63	-0.41	0.63	68.3	140.6	91	2	2	2		58.2	78.5		165	116.2		76.8	105.3		2	1
PADG_00832	Adenylosuccinate synthetase	4.98812	2	6	2	1	421	46.3	7.93	Not Found	High	High	Not Found	High	High	Not Found	High	High		1.245	0.994	0.803	0.798	1.007	1.253	0.32	-0.01	-0.32	-0.33	0.01	0.33	92.6	115.3	92	2	2	2		89.8	95.4		129.7	101		80.5	103.6		1	2
PADG_02833	ADP-ribosylation factor	26.2295	3	10	3	1	183	20.9	6.05	Not Found	High	High	Not Found	High	High	Not Found	High	High		2.398	1.293	0.417	0.539	0.773	1.854	1.26	0.37	-1.26	-0.89	-0.37	0.89	64	153.3	82.7	2	2	2		54.1	73.8		179.3	127.4		66.5	98.9		1	3
PADG_03210	Altered inheritance of mitochondria	19.2308	1	2	1	1	182	19.6	9.76	High	Not Found	Not Found	High	Not Found	Not Found	High	Not Found	Not Found		3.432	2.302	0.291	0.671	0.434	1.491	1.78	1.2	-1.78	-0.58	-1.2	0.58	44.5	152.9	102.6	1	1	1	44.5			152.9			102.6			1
PADG_01246	AMFR protein	6.53266	1	2	1	1	199	22.2	9.23	High	Not Found	Not Found	High	Not Found	Not Found	High	Not Found	Not Found		0.732	1.056	1.366	1.443	0.947	0.693	-0.45	0.08	0.45	0.53	-0.08	-0.53	107.6	78.8	113.6	1	1	1	107.6			78.8			113.6			1
PADG_04721	amidophosphoribosyltransferase	4.16667	2	5	2	1	624	67.3	6.54	High	Not Found	High	High	Not Found	High	High	Not Found	High		1.083	1.11	0.923	1.024	0.901	0.976	0.12	0.15	-0.12	0.03	-0.15	-0.03	94	101.8	104.3	2	2	2	101.4		86.5	98.2		105.4	100.4		108.2	1		2
PADG_03336	annexin ANXC4	2.56709	1	1	1	1	857	97.2	9.06	Not Found	High	Not Found	Not Found	High	Not Found	Not Found	High	Not Found	Phospho [S506; T508]	0.1	0.529	10.023	5.307	1.889	0.188	-3.33	-0.92	3.33	2.41	0.92	-2.41	184.1	18.4	97.5	1	1	1		184.1			18.4			97.5			1
PADG_00637	arginase	2.77778	1	4	1	1	324	34.9	5.77	High	High	Not Found	High	High	Not Found	High	High	Not Found		1.19	1.081	0.84	0.909	0.925	1.101	0.25	0.11	-0.25	-0.14	-0.11	0.14	91.7	109.1	99.2	2	2	2	91.1	92.3		110.6	107.7		98.3	100		1	1
PADG_07105	arginine-tRNA ligase	9.30556	4	10	4	1	720	81.4	7.87	Not Found	High	High	Not Found	High	High	Not Found	High	High		1.497	0.889	0.668	0.594	1.124	1.683	0.58	-0.17	-0.58	-0.75	0.17	0.75	88.6	132.6	78.8	2	2	2		92.4	84.8		146.5	118.7		61	96.5		1	4
PADG_05388	asparagine-tRNA ligase	3.62069	1	4	1	1	580	65.9	6.2	Not Found	High	High	Not Found	High	High	Not Found	High	High		1.201	0.899	0.833	0.748	1.113	1.336	0.26	-0.15	-0.26	-0.42	0.15	0.42	96.8	116.2	87	2	2	2		112	81.6		103.2	129.3		84.9	89.1		1	1
PADG_07460	aspartyl aminopeptidase	23.0174	8	24	8	1	517	56.2	5.86	High	Not Found	High	High	Not Found	High	High	Not Found	High		0.88	1.106	1.136	1.257	0.904	0.795	-0.18	0.15	0.18	0.33	-0.15	-0.33	100.5	88.4	111.2	2	2	2	97.3		103.7	93.8		83	109		113.3	6		6
PADG_08604	ATP phosphoribosyltransferase	5.46624	1	2	1	1	311	33.3	6.58	Not Found	High	Not Found	Not Found	High	Not Found	Not Found	High	Not Found		1.122	0.993	0.891	0.884	1.008	1.131	0.17	-0.01	-0.17	-0.18	0.01	0.18	96.3	108.1	95.6	1	1	1		96.3			108.1			95.6			1
PADG_00622	ATPase GET3	11.437	3	8	3	1	341	37.4	5.12	Not Found	High	High	Not Found	High	High	Not Found	High	High		1.379	1.134	0.725	0.823	0.882	1.215	0.46	0.18	-0.46	-0.28	-0.18	0.28	85.4	117.7	96.9	2	2	2		94.6	76.2		112.3	123.1		93.1	100.6		2	2
PADG_11253	ATP-dependent RNA helicase DBP2	13.4021	1	6	1	1	97	10.4	11.81	Not Found	High	High	Not Found	High	High	Not Found	High	High		1.002	0.843	0.998	0.841	1.187	1.188	0	-0.25	0	-0.25	0.25	0.25	105.5	105.6	88.9	2	2	2		111.5	99.5		109	102.3		79.6	98.2		1	1
PADG_03283	ATP-dependent RNA helicase DBP5	14.4841	5	13	5	1	504	55.3	6.83	Not Found	High	High	Not Found	High	High	Not Found	High	High		1.596	1.003	0.627	0.628	0.997	1.592	0.67	0	-0.67	-0.67	0	0.67	83.4	133.1	83.6	2	2	2		89.2	77.6		131.6	134.5		79.2	87.9		2	4
PADG_05787	ATP-dependent RNA helicase FAL1	6.66667	2	7	2	1	435	49.5	5.96	Not Found	High	High	Not Found	High	High	Not Found	High	High		1.137	0.906	0.88	0.797	1.103	1.254	0.18	-0.14	-0.18	-0.33	0.14	0.33	98.6	112.1	89.4	2	2	2		105.1	92.1		106.8	117.3		88.1	90.6		2	2
PADG_08109	Autophagy-related protein	14.4068	1	3	1	1	118	13.7	7.28	Not Found	High	High	Not Found	High	High	Not Found	High	High		0.637	0.935	1.571	1.468	1.07	0.681	-0.65	-0.1	0.65	0.55	0.1	-0.55	116.7	74.3	109.1	2	2	2		109.1	124.2		71.3	77.3		119.6	98.5		1	1
PADG_00078	C-3 sterol dehydrogenase C-4 decarboxylase	8.35267	2	6	2	1	431	47.8	7.96	Not Found	High	High	Not Found	High	High	Not Found	High	High		1.262	1.127	0.792	0.893	0.888	1.12	0.34	0.17	-0.34	-0.16	-0.17	0.16	88.5	111.7	99.7	2	2	2		108	69.1		103.1	120.4		88.9	110.5		1	2
PADG_06273	calcineurin subunit B	12.5628	1	4	1	1	199	22.4	4.67	Not Found	High	High	Not Found	High	High	Not Found	High	High		0.463	0.567	2.161	1.226	1.763	0.816	-1.11	-0.82	1.11	0.29	0.82	-0.29	147.8	68.4	83.8	2	2	2		160.4	135.2		53.4	83.4		86.2	81.4		1	1
PADG_06378	carnitine acyl carnitine carrier	8.70871	2	3	2	1	333	34.5	9.83	Not Found	High	Not Found	Not Found	High	Not Found	Not Found	High	Not Found		1.953	1.351	0.512	0.692	0.74	1.446	0.97	0.43	-0.97	-0.53	-0.43	0.53	69.7	136.1	94.2	1	1	1		69.7			136.1			94.2			2
PADG_06901	cell cycle control	5.46218	2	6	2	1	476	50.7	5.47	Not Found	High	High	Not Found	High	High	Not Found	High	High		0.889	0.845	1.125	0.951	1.183	1.052	-0.17	-0.24	0.17	-0.07	0.24	0.07	109.7	97.5	92.7	2	2	2		119.1	100.4		96.6	98.4		84.3	101.2		1	2
PADG_05714	cell division control 12	24.6753	7	19	7	1	385	44.5	8.73	Not Found	High	High	Not Found	High	High	Not Found	High	High		0.94	0.906	1.064	0.963	1.104	1.038	-0.09	-0.14	0.09	-0.05	0.14	0.05	105.4	99.1	95.5	2	2	2		119	91.8		96.5	101.7		84.5	106.5		6	3
PADG_02299	choline-phosphate cytidylyltransferase	3.19149	1	4	1	1	564	61	8.88	High	High	Not Found	High	High	Not Found	High	High	Not Found		0.422	0.789	2.369	1.869	1.268	0.535	-1.24	-0.34	1.24	0.9	0.34	-0.9	135.7	57.3	107	2	2	2	125	146.4		60.1	54.5		115	99.1		1	1
PADG_04100	Clathrin heavy chain	3.2391	3	5	3	1	1698	192.2	5.52	Not Found	High	High	Not Found	High	High	Not Found	High	High		0.546	0.755	1.832	1.383	1.324	0.723	-0.87	-0.41	0.87	0.47	0.41	-0.47	130.4	71.2	98.5	2	2	2		163.2	97.6		33.5	108.9		103.3	93.6		1	2
PADG_03637	CMGC/CDK/CDC2 protein kinase	8.40841	2	6	2	1	333	37.6	7.91	Not Found	High	High	Not Found	High	High	Not Found	High	High		0.707	0.855	1.414	1.208	1.17	0.828	-0.5	-0.23	0.5	0.27	0.23	-0.27	117.1	82.8	100.1	2	2	2		124.7	109.5		80.8	84.8		94.4	105.7		1	2
PADG_04241	Coatomer subunit alpha	5.81197	4	12	4	1	1170	131.4	6.58	Not Found	High	High	Not Found	High	High	Not Found	High	High		2.312	1.107	0.432	0.479	0.904	2.09	1.21	0.15	-1.21	-1.06	-0.15	1.06	67.9	157	75.1	2	2	2		52.8	82.9		184.3	129.6		62.8	87.4		1	4
PADG_06655	Coatomer subunit delta	5.99613	2	4	2	1	517	57.7	5.36	High	Not Found	High	High	Not Found	High	High	Not Found	High		0.99	1.044	1.01	1.055	0.958	0.948	-0.01	0.06	0.01	0.08	-0.06	-0.08	98.9	97.9	103.2	2	2	2	107.3		90.5	82.3		113.4	110.4		96.1	1		1
PADG_12043	cysteine desulfurase, mitochondrial	17.5689	9	22	9	1	979	107.2	7.08	Not Found	High	High	Not Found	High	High	Not Found	High	High		1.018	1.041	0.982	1.023	0.96	0.978	0.03	0.06	-0.03	0.03	-0.06	-0.03	98.1	99.8	102.1	2	2	2		102.5	93.6		95.8	103.9		101.7	102.5		3	7
PADG_00026	cytidine deaminase	10.0719	1	2	1	1	139	14.9	6.96	Not Found	High	Not Found	Not Found	High	Not Found	Not Found	High	Not Found		0.631	0.735	1.585	1.165	1.361	0.858	-0.66	-0.44	0.66	0.22	0.44	-0.22	126.8	80	93.2	1	1	1		126.8			80			93.2			1
PADG_00171	cytochrome b2	15.7895	4	10	4	1	513	56.8	6.43	High	Not Found	High	High	Not Found	High	High	Not Found	High		0.959	1.022	1.043	1.066	0.979	0.938	-0.06	0.03	0.06	0.09	-0.03	-0.09	100.7	96.5	102.8	2	2	2	109.2		92.2	87.2		105.8	103.6		102	1		3
-	Cytochrome c oxidase subunit 2	15.748	3	14	3	1	254	29.4	5.25	High	High	High	High	High	High	High	High	High		1.999	1.049	0.5	0.525	0.953	1.905	1	0.07	-1	-0.93	-0.07	0.93	74.1	148.1	77.8	3	3	3	97.3	76.7	48.3	101	155.1	188.3	101.7	68.2	63.4	2	3	2
PADG_06116	cytochrome c oxidase subunit VIa	7.03125	1	4	1	1	128	14.7	9.76	High	High	Not Found	High	High	Not Found	High	High	Not Found		1.167	0.985	0.857	0.844	1.015	1.184	0.22	-0.02	-0.22	-0.24	0.02	0.24	95.2	111.1	93.8	2	2	2	93.1	97.3		107.8	114.3		99.1	88.4		1	1
PADG_04072	Cytochrome c oxidase-assembly factor COX23, mitochondrial	38.9831	1	2	1	1	59	6.9	6.55	High	Not Found	Not Found	High	Not Found	Not Found	High	Not Found	Not Found		0.724	0.88	1.381	1.215	1.136	0.823	-0.47	-0.18	0.47	0.28	0.18	-0.28	115.2	83.4	101.4	1	1	1	115.2			83.4			101.4			1
PADG_07609	dihydroxy-acid dehydratase	5.12397	2	4	2	1	605	65	6.38	Not Found	High	High	Not Found	High	High	Not Found	High	High		1.162	1.411	0.86	1.214	0.709	0.824	0.22	0.5	-0.22	0.28	-0.5	-0.28	84	97.6	118.5	2	2	2		93.5	74.4		96.9	98.3		109.5	127.4		1	1
PADG_07412	DUF1479 domain-containing	14.2558	4	10	4	1	477	53.3	6.34	Not Found	High	High	Not Found	High	High	Not Found	High	High		2.383	1.521	0.42	0.638	0.657	1.567	1.25	0.6	-1.25	-0.65	-0.6	0.65	61.2	145.8	93	2	2	2		74.5	47.9		127.2	164.3		98.3	87.8		1	4
PADG_03486	DUF1688 domain-containing	4.86111	2	6	2	1	432	48.2	6.6	High	Not Found	High	High	Not Found	High	High	Not Found	High		0.489	0.632	2.043	1.29	1.583	0.775	-1.03	-0.66	1.03	0.37	0.66	-0.37	141.4	69.2	89.3	2	2	2	116.3		166.6	79.6		58.9	104.1		74.5	2		1
PADG_00463	DUF833 domain-containing	12.5	2	6	2	1	320	35.4	5.66	Not Found	High	High	Not Found	High	High	Not Found	High	High		1.277	1.017	0.783	0.796	0.983	1.256	0.35	0.02	-0.35	-0.33	-0.02	0.33	91.1	116.3	92.6	2	2	2		98.9	83.3		115.1	117.5		86.1	99.2		1	2
PADG_03382	DUF866 domain	18.0851	1	4	1	1	94	10.6	4.74	High	High	Not Found	High	High	Not Found	High	High	Not Found		0.3	0.784	3.332	2.613	1.275	0.383	-1.74	-0.35	1.74	1.39	0.35	-1.39	143.9	43.2	112.9	2	2	2	127.1	160.7		50.9	35.5		122	103.8		1	1
PADG_03046	Elongation factor G, mitochondrial	6.14806	3	11	3	1	797	89	6.71	Not Found	High	High	Not Found	High	High	Not Found	High	High		1.284	0.951	0.779	0.741	1.052	1.35	0.36	-0.07	-0.36	-0.43	0.07	0.43	92.7	119.1	88.2	2	2	2		104.3	81.1		117	121.1		78.6	97.7		1	3
PADG_05358	eukaryotic translation initiation factor 5	2.331	1	2	1	1	429	47.8	5.24	Not Found	High	Not Found	Not Found	High	Not Found	Not Found	High	Not Found		1.387	1.197	0.721	0.863	0.836	1.159	0.47	0.26	-0.47	-0.21	-0.26	0.21	83.7	116.1	100.2	1	1	1		83.7			116.1			100.2			1
PADG_07756	F-actin-capping protein subunit beta	6.76692	2	6	2	1	266	30.1	4.94	Not Found	High	High	Not Found	High	High	Not Found	High	High		1.69	1.05	0.592	0.622	0.952	1.609	0.76	0.07	-0.76	-0.69	-0.07	0.69	80.2	135.5	84.2	2	2	2		83.6	76.8		128.5	142.6		87.9	80.6		2	1
PADG_02701	Ferrochelatase	5.60748	2	5	2	1	428	47.5	8.79	Not Found	High	High	Not Found	High	High	Not Found	High	High		2.616	1.135	0.382	0.434	0.881	2.305	1.39	0.18	-1.39	-1.2	-0.18	1.2	63.1	165.2	71.7	2	2	2		72.9	53.4		173	157.4		54.1	89.2		1	2
PADG_05341	fimbrin	11.1628	5	14	5	1	645	72.4	5.81	Not Found	High	High	Not Found	High	High	Not Found	High	High		0.571	0.667	1.752	1.168	1.5	0.856	-0.81	-0.58	0.81	0.22	0.58	-0.22	134.1	76.5	89.4	2	2	2		103.7	164.5		109.1	43.9		87.2	91.6		3	3
PADG_00451	Glucose-6-phosphate isomerase	7.57042	2	10	2	1	568	63.1	6.98	Not Found	High	High	Not Found	High	High	Not Found	High	High		2.036	1.158	0.491	0.569	0.864	1.759	1.03	0.21	-1.03	-0.81	-0.21	0.81	71.5	145.6	82.8	2	2	2		68.2	74.9		155.3	136		76.5	89.1		1	2
PADG_06319	glutamate decarboxylase	2.32558	1	2	1	1	516	58.8	5.63	Not Found	High	Not Found	Not Found	High	Not Found	Not Found	High	Not Found		0.477	0.774	2.098	1.623	1.293	0.616	-1.07	-0.37	1.07	0.7	0.37	-0.7	133.3	63.6	103.1	1	1	1		133.3			63.6			103.1			1
PADG_05778	glycogen [starch] synthase	6.49718	2	5	2	1	708	80.3	6.4	Not Found	High	High	Not Found	High	High	Not Found	High	High		2.352	1.467	0.425	0.624	0.682	1.603	1.23	0.55	-1.23	-0.68	-0.55	0.68	62.3	146.4	91.3	2	2	2		45.8	78.8		165.7	127.2		88.6	94.1		1	2
PADG_06585	GMP synthase [glutamine-hydrolyzing]	7.73481	3	6	3	1	543	60.1	6.61	Not Found	High	High	Not Found	High	High	Not Found	High	High		1.624	0.955	0.616	0.588	1.047	1.7	0.7	-0.07	-0.7	-0.77	0.07	0.77	83.8	136.1	80.1	2	2	2		110.1	57.5		118.4	153.8		71.5	88.6		1	2
PADG_03015	GPI anchored serine-threonine rich	13.7725	1	3	1	1	167	16.8	5.88	High	Not Found	High	High	Not Found	High	High	Not Found	High		0.683	1.073	1.463	1.57	0.932	0.637	-0.55	0.1	0.55	0.65	-0.1	-0.65	108.8	74.4	116.8	2	2	2	115.5		102.2	80.1		68.6	104.4		129.2	1		1
PADG_08696	GPR1 FUN34 yaaH family [Paracoccidioides lutzii Pb01]	12.8319	2	4	2	1	226	24.4	5.5	Not Found	High	High	Not Found	High	High	Not Found	High	High		1.256	1.172	0.796	0.933	0.854	1.072	0.33	0.23	-0.33	-0.1	-0.23	0.1	87.5	109.9	102.5	2	2	2		122	53.1		84.7	135.2		93.3	111.8		1	1
PADG_00125	Grx4 family monothiol glutaredoxin	14.1304	2	8	2	1	276	29.7	5.21	Not Found	High	High	Not Found	High	High	Not Found	High	High		0.757	0.788	1.321	1.041	1.269	0.96	-0.4	-0.34	0.4	0.06	0.34	-0.06	117.9	89.2	92.9	2	2	2		140.7	95.1		68.8	109.7		90.6	95.2		1	1
PADG_08337	GTP-binding protein rhoA	28.7958	3	8	3	1	191	21.6	6.55	Not Found	High	High	Not Found	High	High	Not Found	High	High		1.913	1.327	0.523	0.694	0.754	1.442	0.94	0.41	-0.94	-0.53	-0.41	0.53	70.8	135.4	93.9	2	2	2		71.5	70		141.8	128.9		86.7	101.1		2	2
PADG_01849	GTP-binding protein YchF	32.2335	10	23	10	1	394	43.7	8	Not Found	High	High	Not Found	High	High	Not Found	High	High		1.585	1.167	0.631	0.736	0.857	1.358	0.66	0.22	-0.66	-0.44	-0.22	0.44	80	126.7	93.3	2	2	2		75.9	84.1		139.8	113.6		84.3	102.4		4	8
PADG_00209	Guanine deaminase	3.39623	1	1	1	1	530	57.4	6.37	Not Found	High	Not Found	Not Found	High	Not Found	Not Found	High	Not Found		0.482	0.8	2.077	1.66	1.251	0.602	-1.05	-0.32	1.05	0.73	0.32	-0.73	131.5	63.3	105.2	1	1	1		131.5			63.3			105.2			1
PADG_04612	H ACA ribonucleo complex subunit 2	9.21053	1	2	1	1	228	24.8	9.7	Not Found	High	Not Found	Not Found	High	Not Found	Not Found	High	Not Found		1.165	1.099	0.858	0.943	0.91	1.06	0.22	0.14	-0.22	-0.08	-0.14	0.08	91.9	107.1	101	1	1	1		91.9			107.1			101			1
PADG_08483	heterochromatin HP1	3.46154	1	4	1	1	260	29.5	4.4	High	Not Found	High	High	Not Found	High	High	Not Found	High		1.175	0.967	0.851	0.823	1.034	1.215	0.23	-0.05	-0.23	-0.28	0.05	0.28	95.5	112.2	92.3	2	2	2	89.4		101.6	125.7		98.7	84.9		99.8	1		1
PADG_03813	hexokinase	10.084	2	6	2	1	476	52.9	5	Not Found	High	High	Not Found	High	High	Not Found	High	High		1.666	1.385	0.6	0.832	0.722	1.202	0.74	0.47	-0.74	-0.27	-0.47	0.27	74.1	123.4	102.6	2	2	2		70.7	77.4		130.2	116.5		99.1	106.1		1	2
PADG_06001	histone H1	13.7931	3	10	3	1	203	21.1	10.87	High	High	Not Found	High	High	Not Found	High	High	Not Found		1.273	0.945	0.786	0.742	1.058	1.347	0.35	-0.08	-0.35	-0.43	0.08	0.43	93.2	118.7	88.1	2	2	2	115.9	70.6		95.7	141.6		88.4	87.8		2	2
PADG_00873	histone H3	8.08824	1	4	1	1	136	15.4	11.15	High	High	Not Found	High	High	Not Found	High	High	Not Found		2.809	1.261	0.356	0.449	0.793	2.227	1.49	0.33	-1.49	-1.16	-0.33	1.16	59.2	166.2	74.6	2	2	2	77.6	40.8		147.1	185.4		75.4	73.9		1	1
PADG_08116	Histone -specific chaperone chz1	9.44882	2	6	2	1	127	13.6	4.12	High	High	Not Found	High	High	Not Found	High	High	Not Found		0.836	0.91	1.197	1.089	1.098	0.918	-0.26	-0.14	0.26	0.12	0.14	-0.12	109.2	91.3	99.5	2	2	2	118.1	100.4		99	83.6		82.9	116.1		1	2
PADG_06215	Homoaconitase, mitochondrial	7.11785	3	6	3	1	857	92.5	6.77	Not Found	High	High	Not Found	High	High	Not Found	High	High		1.725	1.189	0.58	0.689	0.841	1.45	0.79	0.25	-0.79	-0.54	-0.25	0.54	76.6	132.2	91.1	2	2	2		78.6	74.7		139.1	125.4		82.4	99.9		1	2
PADG_07472	hydrophobin	9.02256	1	4	1	1	133	13.3	8.12	High	High	Not Found	High	High	Not Found	High	High	Not Found		0.145	0.497	6.887	3.423	2.012	0.292	-2.78	-1.01	2.78	1.78	1.01	-1.78	182.7	26.5	90.8	2	2	2	150.9	214.5		34.4	18.6		114.7	66.9		1	1
PADG_00685	hydroxymethylglutaryl-CoA synthase	17.1843	4	10	4	1	483	52.9	6.54	Not Found	High	High	Not Found	High	High	Not Found	High	High		1.261	1.184	0.793	0.939	0.844	1.064	0.33	0.24	-0.33	-0.09	-0.24	0.09	87.1	109.8	103.1	2	2	2		88.7	85.5		98	121.6		113.3	92.9		1	4
PADG_07567	HypA protein	5	2	6	2	1	440	50.1	6.49	Not Found	High	High	Not Found	High	High	Not Found	High	High		0.463	0.6	2.158	1.295	1.667	0.772	-1.11	-0.74	1.11	0.37	0.74	-0.37	145.4	67.4	87.2	2	2	2		140.4	150.4		79.5	55.2		80.1	94.4		1	2
PADG_00085	arsenite resistance protein Ars2	2.94118	2	7	2	1	952	105.1	6.44	Not Found	High	High	Not Found	High	High	Not Found	High	High		0.991	0.884	1.009	0.892	1.131	1.121	-0.01	-0.18	0.01	-0.16	0.18	0.16	104.4	103.4	92.3	2	2	2		114.3	94.4		104.7	102.1		81	103.5		2	2
PADG_00204	sterol 24-C-methyltransferase	12.7321	4	13	4	1	377	42.3	6.58	Not Found	High	High	Not Found	High	High	Not Found	High	High		2.022	1.138	0.495	0.563	0.879	1.777	1.02	0.19	-1.02	-0.83	-0.19	0.83	72.1	145.8	82.1	2	2	2		81.6	62.6		139.1	152.5		79.3	84.9		2	4
PADG_00244	trans-2-enoyl-CoA reductase	7.97101	2	7	2	1	414	45	9.2	Not Found	High	High	Not Found	High	High	Not Found	High	High		2.409	1.754	0.415	0.728	0.57	1.374	1.27	0.81	-1.27	-0.46	-0.81	0.46	58.1	140	101.9	2	2	2		36.5	79.7		161.1	118.9		102.4	101.4		1	2
PADG_00421	hypothetical protein	4.09357	1	2	1	1	342	36.4	10.24	Not Found	High	Not Found	Not Found	High	Not Found	Not Found	High	Not Found		0.378	0.749	2.648	1.982	1.336	0.505	-1.4	-0.42	1.4	0.99	0.42	-0.99	141.1	53.3	105.6	1	1	1		141.1			53.3			105.6			1
PADG_00503	hypothetical protein	5.86957	2	6	2	1	460	50	7.39	Not Found	High	High	Not Found	High	High	Not Found	High	High		0.363	0.583	2.756	1.606	1.716	0.623	-1.46	-0.78	1.46	0.68	0.78	-0.68	154.2	55.9	89.9	2	2	2		141.9	166.5		64.9	47		93.2	86.5		1	2
PADG_00513	2-succinylbenzoate-CoA ligase	2.92096	1	2	1	1	582	64.6	7.09	Not Found	High	Not Found	Not Found	High	Not Found	Not Found	High	Not Found		0.85	0.847	1.176	0.996	1.18	1.004	-0.23	-0.24	0.23	-0.01	0.24	0.01	111.2	94.6	94.2	1	1	1		111.2			94.6			94.2			1
PADG_00608	formyl-coenzyme A transferase	5.56793	1	2	1	1	449	48.8	8.41	High	Not Found	Not Found	High	Not Found	Not Found	High	Not Found	Not Found		1.505	0.878	0.664	0.583	1.139	1.715	0.59	-0.19	-0.59	-0.78	0.19	0.78	88.7	133.5	77.8	1	1	1	88.7			133.5			77.8			1
PADG_00690	hypothetical protein	1.21704	1	2	1	1	986	106.2	5.66	High	Not Found	Not Found	High	Not Found	Not Found	High	Not Found	Not Found		1.416	0.997	0.706	0.704	1.003	1.42	0.5	0	-0.5	-0.51	0	0.51	87.9	124.4	87.6	1	1	1	87.9			124.4			87.6			1
PADG_00822	glutaminase A	3.98671	2	6	2	1	903	101.9	5.15	High	Not Found	High	High	Not Found	High	High	Not Found	High		0.89	0.684	1.124	0.769	1.462	1.301	-0.17	-0.55	0.17	-0.38	0.55	0.38	116.6	103.7	79.7	2	2	2	125.2		107.9	105.3		102.2	69.6		89.9	1		2
PADG_00828	peroxisomal membrane protein receptor Pex19	6.13208	1	14	1	1	424	43.9	4.41	High	Not Found	High	High	Not Found	High	High	Not Found	High	Phospho [S226; S227; S228; S229; T233]	0.314	0.846	3.188	2.698	1.182	0.371	-1.67	-0.24	1.67	1.43	0.24	-1.43	138.9	43.6	117.5	2	2	2	120.9		156.9	54.3		32.8	124.8		110.3	1		2
PADG_00937	rab family, other	35.0515	5	16	4	1	291	29.9	4.91	Not Found	High	High	Not Found	High	High	Not Found	High	High		0.899	0.907	1.113	1.009	1.103	0.991	-0.15	-0.14	0.15	0.01	0.14	-0.01	106.9	96.1	97	2	2	2		99.3	114.6		98.5	93.7		102.3	91.7		1	5
PADG_01016	mitochondrial 54S ribosomal protein YmL17/YmL30	5.88235	2	5	2	1	340	38.9	9.48	Not Found	High	High	Not Found	High	High	Not Found	High	High		1.67	1.095	0.599	0.656	0.913	1.525	0.74	0.13	-0.74	-0.61	-0.13	0.61	79.7	133.1	87.3	2	2	2		67.4	91.9		159	107.1		73.5	101		1	2
PADG_01086	chaperone protein dnaJ 3	10.1205	3	6	3	1	415	45.5	6.3	Not Found	High	High	Not Found	High	High	Not Found	High	High		1.135	0.977	0.881	0.86	1.024	1.162	0.18	-0.03	-0.18	-0.22	0.03	0.22	96.4	109.4	94.2	2	2	2		102.8	90		108.6	110.3		88.6	99.7		1	2
PADG_01114	importin subunit alpha-1	10.1083	3	6	3	1	554	60.7	5.03	Not Found	High	High	Not Found	High	High	Not Found	High	High		0.913	0.965	1.096	1.057	1.037	0.946	-0.13	-0.05	0.13	0.08	0.05	-0.08	104.3	95.2	100.6	2	2	2		120.2	88.3		80.8	109.6		99	102.1		1	2
PADG_01191	nuclear protein export protein Yrb2	4.18251	2	5	2	1	789	84	4.96	Not Found	High	High	Not Found	High	High	Not Found	High	High		0.507	0.737	1.971	1.453	1.357	0.688	-0.98	-0.44	0.98	0.54	0.44	-0.54	133.7	67.8	98.5	2	2	2		139.1	128.2		72.8	62.8		88	109		1	2
PADG_01233	hypothetical protein	4.0293	1	2	1	1	273	29.8	8.43	Not Found	High	Not Found	Not Found	High	Not Found	Not Found	High	Not Found		1.356	0.878	0.737	0.647	1.139	1.545	0.44	-0.19	-0.44	-0.63	0.19	0.63	92.8	125.8	81.4	1	1	1		92.8			125.8			81.4			1
PADG_01405	protein phosphatase PP2A regulatory subunit A	6.00649	3	6	3	1	616	68.7	4.84	Not Found	High	High	Not Found	High	High	Not Found	High	High		1.414	1.062	0.707	0.751	0.941	1.331	0.5	0.09	-0.5	-0.41	-0.09	0.41	86.3	122	91.7	2	2	2		96.8	75.8		118	126.1		85.2	98.1		1	2
PADG_01503	37S ribosomal protein Rsm24	18.254	4	11	4	1	378	43.6	6.48	High	Not Found	High	High	Not Found	High	High	Not Found	High		1.462	1.048	0.684	0.717	0.954	1.395	0.55	0.07	-0.55	-0.48	-0.07	0.48	85.5	125	89.6	2	2	2	75.2		95.8	150.7		99.2	74.1		105	3		3
PADG_01562	dynactin 2	10.7287	3	10	3	1	494	53	5.16	Not Found	High	High	Not Found	High	High	Not Found	High	High		0.57	0.849	1.755	1.49	1.178	0.671	-0.81	-0.24	0.81	0.58	0.24	-0.58	124	70.7	105.3	2	2	2		135.1	113		62.9	78.4		102	108.6		2	2
PADG_01678	nucleoporin SONB	3.1754	3	8	3	1	1984	211.3	6.23	Not Found	High	High	Not Found	High	High	Not Found	High	High		0.39	0.578	2.562	1.481	1.73	0.675	-1.36	-0.79	1.36	0.57	0.79	-0.57	152.4	59.5	88.1	2	2	2		155.3	149.6		58.5	60.5		86.3	89.9		2	2
PADG_01682	SNF7 family protein	16.4319	2	5	2	1	213	23.7	4.69	Not Found	High	High	Not Found	High	High	Not Found	High	High		1.501	0.863	0.666	0.575	1.159	1.74	0.59	-0.21	-0.59	-0.8	0.21	0.8	89.2	133.9	76.9	2	2	2		68.2	110.2		172.3	95.4		59.5	94.3		1	2
PADG_01703	vacuolar ATP synthase 98 kDa subunit	5.48425	2	4	2	1	857	97.7	6.32	Not Found	High	High	Not Found	High	High	Not Found	High	High		0.561	0.896	1.781	1.597	1.116	0.626	-0.83	-0.16	0.83	0.68	0.16	-0.68	122.1	68.5	109.4	2	2	2		128.1	116		69.3	67.8		102.6	116.2		1	1
PADG_01747	hypothetical protein	5.04305	2	3	2	1	813	88.7	9.07	Not Found	High	High	Not Found	High	High	Not Found	High	High		0.889	1.182	1.125	1.33	0.846	0.752	-0.17	0.24	0.17	0.41	-0.24	-0.41	97.7	86.8	115.5	2	2	2		112.3	83.1		89.1	84.6		98.7	132.3		1	1
PADG_01823	solute carrier family 25 (mitochondrial 2-oxodicarboxylate transporter), member 21	9.0625	1	2	1	1	320	34.8	9.44	Not Found	High	Not Found	Not Found	High	Not Found	Not Found	High	Not Found		2.962	1.359	0.338	0.459	0.736	2.18	1.57	0.44	-1.57	-1.12	-0.44	1.12	56.4	167	76.6	1	1	1		56.4			167			76.6			1
PADG_01850	PUA domain-containing protein	15.0442	2	5	2	1	226	24.6	8.85	High	Not Found	High	High	Not Found	High	High	Not Found	High		0.748	0.725	1.337	0.969	1.38	1.032	-0.42	-0.46	0.42	-0.05	0.46	0.05	121.3	90.7	87.9	2	2	2	108.1		134.5	107.6		73.9	84.3		91.6	1		1
PADG_01940	transcription factor iws1	8.8729	3	8	3	1	417	47.6	8.79	High	Not Found	High	High	Not Found	High	High	Not Found	High		1.344	1.328	0.744	0.988	0.753	1.012	0.43	0.41	-0.43	-0.02	-0.41	0.02	81.7	109.8	108.5	2	2	2	72.5		90.9	116.5		103.1	111		106	1		3
PADG_02021	DUF618 domain-containing protein	6.49351	2	4	2	1	462	50.1	5.92	High	High	Not Found	High	High	Not Found	High	High	Not Found		0.614	0.858	1.629	1.398	1.165	0.715	-0.7	-0.22	0.7	0.48	0.22	-0.48	121.3	74.5	104.1	2	2	2	106.3	136.4		91.9	57.1		101.8	106.5		1	1
PADG_02183	ADP-ribose pyrophosphatase	8.37209	1	4	1	1	215	23.8	4.81	High	Not Found	High	High	Not Found	High	High	Not Found	High		1.289	0.912	0.776	0.708	1.096	1.413	0.37	-0.13	-0.37	-0.5	0.13	0.5	93.7	120.8	85.5	2	2	2	115.7		71.7	103		138.6	81.3		89.7	1		1
PADG_02300	phosphatase 2C Ptc3	16.5354	5	13	5	1	508	54.1	4.79	Not Found	High	High	Not Found	High	High	Not Found	High	High		0.764	0.998	1.309	1.307	1.002	0.765	-0.39	0	0.39	0.39	0	-0.39	108.6	83	108.4	2	2	2		106	111.3		93.9	72		100.1	116.7		3	3
PADG_02413	inorganic phosphate transporter	5.14286	1	2	1	1	175	19.8	9.41	Not Found	High	Not Found	Not Found	High	Not Found	Not Found	High	Not Found		1	0.702	1	0.702	1.424	1.424	0	-0.51	0	-0.51	0.51	0.51	111	111	78	1	1	1		111			111			78			1
PADG_02653	ADP-ribosylation factor GTPase-activating protein 1	11.5479	2	4	2	1	407	43	7.39	Not Found	High	Not Found	Not Found	High	Not Found	Not Found	High	Not Found		0.417	0.705	2.399	1.692	1.418	0.591	-1.26	-0.5	1.26	0.76	0.5	-0.76	141.4	58.9	99.7	1	1	1		141.4			58.9			99.7			2
PADG_02656	vacuolar protein sorting-associated protein vps17	3.44234	1	2	1	1	581	64.3	7.8	Not Found	High	Not Found	Not Found	High	Not Found	Not Found	High	Not Found		0.898	0.716	1.114	0.797	1.397	1.254	-0.16	-0.48	0.16	-0.33	0.48	0.33	114.8	103	82.2	1	1	1		114.8			103			82.2			1
PADG_02733	D-lactate dehydrogenase	18.7156	5	12	5	1	545	60.1	7.15	Not Found	High	High	Not Found	High	High	Not Found	High	High		0.615	0.779	1.626	1.267	1.283	0.789	-0.7	-0.36	0.7	0.34	0.36	-0.34	125.3	77	97.6	2	2	2		131.4	119.2		71.2	82.9		97.4	97.9		2	4
PADG_02758	hypothetical protein	9.78836	3	10	3	1	378	42.9	10.02	Not Found	High	High	Not Found	High	High	Not Found	High	High		0.743	1.029	1.347	1.386	0.972	0.722	-0.43	0.04	0.43	0.47	-0.04	-0.47	108.2	80.4	111.4	2	2	2		103.9	112.5		92.9	67.9		103.2	119.6		3	2
PADG_02789	3-ketoacyl-CoA thiolase	11.8765	3	6	2	1	421	44.9	7.87	Not Found	High	High	Not Found	High	High	Not Found	High	High		0.745	1.441	1.342	1.934	0.694	0.517	-0.42	0.53	0.42	0.95	-0.53	-0.95	94.2	70.2	135.7	1	1	1			94.2			70.2			135.7			2
PADG_02865	cell wall biogenesis protein phosphatase Ssd1	6.73499	5	11	5	1	1366	150.3	6.98	Not Found	High	High	Not Found	High	High	Not Found	High	High		0.373	0.646	2.677	1.729	1.549	0.578	-1.42	-0.63	1.42	0.79	0.63	-0.79	148.6	55.5	95.9	2	2	2		152.9	144.2		51.2	59.8		95.9	96		3	3
PADG_02874	protein mago nashi	7.79221	1	4	1	1	154	17.8	6.95	High	Not Found	High	High	Not Found	High	High	Not Found	High		0.618	0.695	1.618	1.124	1.439	0.889	-0.69	-0.53	0.69	0.17	0.53	-0.17	129.7	80.2	90.1	2	2	2	100		159.5	111.4		48.9	88.6		91.6	1		1
PADG_02887	hypothetical protein	21.4106	4	14	4	1	397	42.8	4.93	High	Not Found	High	High	Not Found	High	High	Not Found	High		0.611	0.975	1.636	1.595	1.026	0.627	-0.71	-0.04	0.71	0.67	0.04	-0.67	116	70.9	113.1	2	2	2	130.2		101.8	50.4		91.4	119.5		106.7	2		3
PADG_02899	splicing factor U2AF-associated protein	3.50877	1	5	1	1	399	45.4	4.84	High	Not Found	High	High	Not Found	High	High	Not Found	High		0.871	0.944	1.148	1.084	1.059	0.922	-0.2	-0.08	0.2	0.12	0.08	-0.12	106.6	92.8	100.6	2	2	2	98.9		114.3	107.2		78.5	93.9		107.3	1		1
PADG_02908	ubiquitin-like modifier SUMO	40.8602	2	6	2	1	93	10.6	5.03	Not Found	High	High	Not Found	High	High	Not Found	High	High		0.736	1.064	1.359	1.446	0.939	0.692	-0.44	0.09	0.44	0.53	-0.09	-0.53	107.1	78.9	114	2	2	2		95.6	118.7		78.6	79.1		125.8	102.3		2	1
PADG_02912	V-type H+-transporting ATPase subunit C	10.687	3	6	3	1	393	44.4	6.71	Not Found	High	High	Not Found	High	High	Not Found	High	High		1.205	0.933	0.83	0.774	1.072	1.291	0.27	-0.1	-0.27	-0.37	0.1	0.37	95.6	115.2	89.2	2	2	2		104.6	86.6		108.5	121.9		86.9	91.5		1	2
PADG_02977	prefoldin subunit 1	6.61157	1	4	1	1	121	13.5	8.97	High	High	Not Found	High	High	Not Found	High	High	Not Found		0.601	0.797	1.663	1.326	1.254	0.754	-0.73	-0.33	0.73	0.41	0.33	-0.41	125.1	75.2	99.7	2	2	2	123.3	126.9		76.4	74		100.3	99.2		1	1
PADG_02988	hypothetical protein	0.675024	1	2	1	1	1037	116.2	7.58	Not Found	High	Not Found	Not Found	High	Not Found	Not Found	High	Not Found		2.345	1.141	0.427	0.487	0.876	2.054	1.23	0.19	-1.23	-1.04	-0.19	1.04	66.9	156.8	76.3	1	1	1		66.9			156.8			76.3			1
PADG_03019	vacuolar protein sorting-associated protein	4.7138	1	2	1	1	297	32.3	6.8	High	Not Found	Not Found	High	Not Found	Not Found	High	Not Found	Not Found		0.874	0.868	1.144	0.992	1.152	1.008	-0.19	-0.2	0.19	-0.01	0.2	0.01	109.4	95.7	94.9	1	1	1	109.4			95.7			94.9			1
PADG_03194	3-ketoacyl-CoA thiolase B	25.7757	7	18	6	1	419	43.8	8.41	High	High	High	High	High	High	High	High	High		0.939	1.067	1.065	1.137	0.937	0.879	-0.09	0.09	0.09	0.19	-0.09	-0.19	99.8	93.7	106.5	2	2	2		105.1	94.5		96.6	90.8		98.3	114.7		2	6
PADG_03202	hypothetical protein	2.44989	1	2	1	1	449	52	10.7	Not Found	High	Not Found	Not Found	High	Not Found	Not Found	High	Not Found		0.702	0.979	1.424	1.394	1.022	0.718	-0.51	-0.03	0.51	0.48	0.03	-0.48	111.9	78.6	109.5	1	1	1		111.9			78.6			109.5			1
PADG_03214	hypothetical protein	20.2128	3	10	3	1	94	10.6	9.6	High	High	Not Found	High	High	Not Found	High	High	Not Found		0.945	0.879	1.058	0.93	1.138	1.075	-0.08	-0.19	0.08	-0.1	0.19	0.1	106.3	100.4	93.4	2	2	2	99.5	113		108.8	92		91.8	94.9		2	3
PADG_03278	inositol-3-phosphate synthase	10.3383	4	8	4	1	532	58.2	6.61	High	Not Found	High	High	Not Found	High	High	Not Found	High		1.056	0.849	0.947	0.804	1.178	1.244	0.08	-0.24	-0.08	-0.31	0.24	0.31	103.3	109	87.7	2	2	2	99.4		107.1	117.9		100.2	82.7		92.7	2		2
PADG_03418	hypothetical protein	5.21739	1	4	1	1	230	25.3	9.61	High	Not Found	High	High	Not Found	High	High	Not Found	High		0.587	0.852	1.703	1.451	1.174	0.689	-0.77	-0.23	0.77	0.54	0.23	-0.54	123	72.2	104.8	2	2	2	129.9		116.1	75		69.4	95.1		114.5	1		1
PADG_03424	ubiquitin-activating enzyme E1	12.5243	7	18	7	1	1030	114.8	5.25	Not Found	High	High	Not Found	High	High	Not Found	High	High		0.877	0.774	1.14	0.882	1.292	1.134	-0.19	-0.37	0.19	-0.18	0.37	0.18	113.2	99.3	87.6	2	2	2		140.8	85.6		77.9	120.6		81.3	93.8		2	5
PADG_03652	hypothetical protein	24.2515	4	9	4	1	334	34.7	9.89	High	High	High	High	High	High	High	High	High		0.732	0.808	1.366	1.104	1.237	0.906	-0.45	-0.31	0.45	0.14	0.31	-0.14	118.1	86.4	95.5	2	2	2	119.8	116.4		92.4	80.5		87.8	103.1		1	3
PADG_03741	hypothetical protein	16.5217	1	4	1	1	115	12.6	9.74	High	Not Found	High	High	Not Found	High	High	Not Found	High		0.708	0.971	1.413	1.371	1.03	0.729	-0.5	-0.04	0.5	0.46	0.04	-0.46	112	79.3	108.7	2	2	2	92.8		131.2	102		56.6	105.2		112.3	1		1
PADG_03964	fumarylacetoacetate hydrolase domain-containing protein	31.1419	5	10	5	1	289	31.3	6.76	Not Found	High	High	Not Found	High	High	Not Found	High	High		1.61	1.183	0.621	0.735	0.845	1.361	0.69	0.24	-0.69	-0.44	-0.24	0.44	79.1	127.3	93.6	2	2	2		81.2	77		141.4	113.3		77.5	109.7		1	4
PADG_04190	hypothetical protein	9.15751	1	2	1	1	273	29.1	6.73	Not Found	High	Not Found	Not Found	High	Not Found	Not Found	High	Not Found		0.796	0.807	1.257	1.015	1.239	0.986	-0.33	-0.31	0.33	0.02	0.31	-0.02	115.3	91.7	93	1	1	1		115.3			91.7			93			1
PADG_04210	translation initiation factor 2 subunit beta	9.74026	1	2	1	1	308	34.4	9.19	High	Not Found	Not Found	High	Not Found	Not Found	High	Not Found	Not Found		1.074	0.891	0.931	0.83	1.122	1.205	0.1	-0.17	-0.1	-0.27	0.17	0.27	101.2	108.7	90.2	1	1	1	101.2			108.7			90.2			1
PADG_04222	multiprotein-bridging factor 1	12.987	2	4	2	1	154	16.8	10.45	Not Found	High	Not Found	Not Found	High	Not Found	Not Found	High	Not Found		0.646	0.946	1.548	1.465	1.057	0.683	-0.63	-0.08	0.63	0.55	0.08	-0.55	115.7	74.7	109.5	1	1	1		115.7			74.7			109.5			2
PADG_04238	hypothetical protein	6.36042	1	2	1	1	283	31.4	7.44	Not Found	High	Not Found	Not Found	High	Not Found	Not Found	High	Not Found		1.191	1.19	0.839	0.999	0.84	1.001	0.25	0.25	-0.25	0	-0.25	0	88.7	105.7	105.6	1	1	1		88.7			105.7			105.6			1
PADG_04246	hypothetical protein	1.11663	1	3	1	1	806	91.4	4.92	Not Found	High	High	Not Found	High	High	Not Found	High	High		0.776	1.051	1.289	1.354	0.952	0.739	-0.37	0.07	0.37	0.44	-0.07	-0.44	106.1	82.4	111.5	2	2	2		107.2	105.1		92.7	72		100.1	122.9		1	1
PADG_04250	C-1-tetrahydrofolate synthase	5.49133	5	10	5	1	1038	112	8.38	Not Found	High	High	Not Found	High	High	Not Found	High	High		1.325	0.941	0.755	0.71	1.063	1.408	0.41	-0.09	-0.41	-0.49	0.09	0.49	91.9	121.7	86.4	2	2	2		74.4	109.3		147.8	95.6		77.8	95.1		2	3
PADG_04322	rhodocoxin reductase	7.84314	3	7	3	1	561	60.1	7.47	Not Found	High	High	Not Found	High	High	Not Found	High	High		0.394	0.735	2.535	1.864	1.36	0.537	-1.34	-0.44	1.34	0.9	0.44	-0.9	140.9	55.6	103.6	2	2	2		132.6	149.1		66.8	44.3		100.6	106.6		3	1
PADG_04329	indoleamine 2,3-dioxygenase family protein	2.13592	1	3	1	1	515	58.6	6.24	Not Found	High	High	Not Found	High	High	Not Found	High	High		0.258	0.501	3.879	1.942	1.998	0.515	-1.96	-1	1.96	0.96	1	-0.96	170.6	44	85.4	2	2	2		162.5	178.7		48.3	39.7		89.2	81.6		1	1
PADG_04436	RNA-binding protein 8A	6.25	1	2	1	1	160	17.6	5.68	Not Found	High	Not Found	Not Found	High	Not Found	Not Found	High	Not Found		0.585	0.79	1.709	1.349	1.266	0.741	-0.77	-0.34	0.77	0.43	0.34	-0.43	126.3	73.9	99.8	1	1	1		126.3			73.9			99.8			1
PADG_04441	nuclear pore complex protein Nup62	14.1606	5	11	5	1	685	69.9	8.02	High	Not Found	High	High	Not Found	High	High	Not Found	High		0.764	0.803	1.308	1.05	1.246	0.952	-0.39	-0.32	0.39	0.07	0.32	-0.07	116.9	89.3	93.8	2	2	2	101.2		132.6	99.6		79	99.2		88.4	3		2
PADG_04543	nonspecific lipid-transfer protein	20.524	6	15	6	1	458	49	7.02	Not Found	High	High	Not Found	High	High	Not Found	High	High		1.152	1.22	0.868	1.059	0.819	0.944	0.2	0.29	-0.2	0.08	-0.29	-0.08	88.9	102.5	108.5	2	2	2		92.1	85.8		110.6	94.4		97.3	119.8		2	5
PADG_04587	peroxiredoxin HYR1	13.3663	2	4	2	1	202	22.4	7.33	High	Not Found	High	High	Not Found	High	High	Not Found	High		1.138	1.071	0.879	0.942	0.933	1.062	0.19	0.1	-0.19	-0.09	-0.1	0.09	93.5	106.4	100.2	2	2	2	72.3		114.7	138.7		74	89		111.3	1		1
PADG_04699	NADH-ubiquinone oxidoreductase 105 kDa subunit	25.5319	2	4	2	1	94	10.9	9.38	Not Found	High	High	Not Found	High	High	Not Found	High	High		0.704	0.935	1.421	1.329	1.069	0.753	-0.51	-0.1	0.51	0.41	0.1	-0.41	113.7	80	106.3	2	2	2		128.1	99.2		73.5	86.5		98.4	114.2		1	1
PADG_04817	oleate-induced peroxisomal protein	15.5039	1	2	1	1	129	13.7	9.17	Not Found	High	Not Found	Not Found	High	Not Found	Not Found	High	Not Found		1.368	1.289	0.731	0.942	0.776	1.061	0.45	0.37	-0.45	-0.09	-0.37	0.09	82	112.2	105.7	1	1	1		82			112.2			105.7			1
PADG_04901	hypothetical protein	5.98291	1	4	1	1	234	26.5	11.05	High	High	Not Found	High	High	Not Found	High	High	Not Found		2.165	1.24	0.462	0.573	0.806	1.746	1.11	0.31	-1.11	-0.8	-0.31	0.8	68.1	147.5	84.5	2	2	2	71.8	64.4		142.5	152.4		85.7	83.2		1	1
PADG_04973	hypothetical protein	14.5889	4	12	4	1	377	40.3	5.59	High	Not Found	High	High	Not Found	High	High	Not Found	High		0.573	1.052	1.747	1.837	0.951	0.544	-0.8	0.07	0.8	0.88	-0.07	-0.88	114.3	65.4	120.2	2	2	2	115.1		113.5	59.7		71.2	125.2		115.3	3		3
PADG_05074	exocyst complex component exo84	1.40406	1	1	1	1	641	71.7	9.22	Not Found	High	Not Found	Not Found	High	Not Found	Not Found	High	Not Found	Phospho [T362]	0.379	0.816	2.64	2.154	1.226	0.464	-1.4	-0.29	1.4	1.11	0.29	-1.11	136.7	51.8	111.5	1	1	1		136.7			51.8			111.5			1
PADG_05075	mitochondrial import receptor subunit tom-20	12.987	1	4	1	1	154	17.1	5.24	Not Found	High	Not Found	Not Found	High	Not Found	Not Found	High	Not Found		2.178	1.672	0.459	0.768	0.598	1.303	1.12	0.74	-1.12	-0.38	-0.74	0.38	61.9	134.7	103.4	1	1	1		61.9			134.7			103.4			1
PADG_05239	hypothetical protein	26.6667	3	10	3	1	120	13.6	5.44	High	High	Not Found	High	High	Not Found	High	High	Not Found		0.437	0.767	2.286	1.753	1.304	0.571	-1.19	-0.38	1.19	0.81	0.38	-0.81	136.1	59.5	104.4	2	2	2	128.1	144.1		66.5	52.6		105.4	103.3		3	3
PADG_05342	DDHD domain-containing protein	2.31267	2	4	2	1	1081	118.7	6.74	Not Found	High	High	Not Found	High	High	Not Found	High	High		1.291	0.936	0.775	0.725	1.069	1.38	0.37	-0.1	-0.37	-0.46	0.1	0.46	93	120	87	2	2	2		77.6	108.3		140.7	99.4		81.7	92.3		1	1
PADG_05377	pumilio-family RNA binding repeat-containing protein	1.21655	1	2	1	1	1233	133.3	7.99	Not Found	High	Not Found	Not Found	High	Not Found	Not Found	High	Not Found		0.252	0.564	3.967	2.239	1.772	0.447	-1.99	-0.83	1.99	1.16	0.83	-1.16	165.2	41.6	93.2	1	1	1		165.2			41.6			93.2			1
PADG_05556	hypothetical protein	17.0918	5	15	1	1	392	45	7.03	Not Found	High	High	Not Found	High	High	Not Found	High	High		0.666	0.678	1.502	1.019	1.474	0.981	-0.59	-0.56	0.59	0.03	0.56	-0.03	128	85.2	86.8	2	2	2		125.7	130.2		86.1	84.3		88.1	85.5		3	4
PADG_05608	GTP-binding protein ypt7	13.3333	2	6	2	1	180	20.3	4.67	Not Found	High	High	Not Found	High	High	Not Found	High	High		1.467	0.971	0.682	0.662	1.03	1.51	0.55	-0.04	-0.55	-0.59	0.04	0.59	87.3	128	84.8	2	2	2		65.9	108.6		160.3	95.7		73.8	95.7		1	2
PADG_05783	farnesyl pyrophosphate synthetase	6.6474	2	6	2	1	346	39.5	5.73	High	High	Not Found	High	High	Not Found	High	High	Not Found		0.928	0.746	1.078	0.804	1.341	1.244	-0.11	-0.42	0.11	-0.31	0.42	0.31	112.2	104.1	83.7	2	2	2	120.3	104.1		90.3	117.8		89.4	78		1	2
PADG_05935	spindle poison sensitivity protein Scp3	5.88235	2	5	2	1	697	73.7	9.19	High	High	Not Found	High	High	Not Found	High	High	Not Found		0.697	0.872	1.434	1.251	1.147	0.8	-0.52	-0.2	0.52	0.32	0.2	-0.32	116.8	81.4	101.8	2	2	2	96.6	136.9		100.6	62.3		102.8	100.8		1	1
PADG_05959	hypothetical protein	7.46888	1	4	1	1	241	26.5	6.67	High	High	Not Found	High	High	Not Found	High	High	Not Found		0.482	0.892	2.075	1.852	1.121	0.54	-1.05	-0.16	1.05	0.89	0.16	-0.89	126.4	60.9	112.7	2	2	2	110.3	142.5		63.9	57.9		125.8	99.7		1	1
PADG_06103	GTPase activating protein	8.59259	3	6	3	1	675	74.8	6.68	High	Not Found	High	High	Not Found	High	High	Not Found	High		1.013	1.022	0.987	1.009	0.979	0.992	0.02	0.03	-0.02	0.01	-0.03	-0.01	98.9	100.1	101	2	2	2	110.5		87.3	90.5		109.8	99.1		102.9	1		2
PADG_06128	M protein repeat protein	2.12465	1	4	1	1	706	78.3	5.54	High	Not Found	High	High	Not Found	High	High	Not Found	High		1.088	1.369	0.919	1.258	0.73	0.795	0.12	0.45	-0.12	0.33	-0.45	-0.33	86.8	94.4	118.8	2	2	2	73.4		100.1	103.9		84.9	122.6		115	1		1
PADG_06155	palmitoyl-protein thioesteras	4.46429	1	2	1	1	336	37.5	4.91	Not Found	High	Not Found	Not Found	High	Not Found	Not Found	High	Not Found		0.403	0.618	2.479	1.531	1.619	0.653	-1.31	-0.7	1.31	0.61	0.7	-0.61	148.5	59.9	91.7	1	1	1		148.5			59.9			91.7			1
PADG_06160	eukaryotic translation initiation factor 2 subunit alpha	3.84615	1	2	1	1	286	32.5	5.39	Not Found	High	Not Found	Not Found	High	Not Found	Not Found	High	Not Found		0.901	0.947	1.11	1.052	1.056	0.951	-0.15	-0.08	0.15	0.07	0.08	-0.07	105.3	94.9	99.8	1	1	1		105.3			94.9			99.8			1
PADG_06186	mitochondrial import receptor subunit tom-40	4.50704	1	4	1	1	355	38.1	6.25	Not Found	High	High	Not Found	High	High	Not Found	High	High		1.285	1.041	0.778	0.81	0.961	1.235	0.36	0.06	-0.36	-0.3	-0.06	0.3	90.2	115.9	93.9	2	2	2		106.4	74		107.5	124.4		86.1	101.6		1	1
PADG_06266	40S ribosomal protein S9	4.26829	1	2	1	1	328	37.1	10.45	Not Found	High	Not Found	Not Found	High	Not Found	Not Found	High	Not Found		1.827	1.191	0.547	0.652	0.84	1.534	0.87	0.25	-0.87	-0.62	-0.25	0.62	74.7	136.4	88.9	1	1	1		74.7			136.4			88.9			1
PADG_06294	Hsp70 nucleotide exchange factor fes1	16.5919	2	5	2	1	223	24.2	5.07	Not Found	High	High	Not Found	High	High	Not Found	High	High		0.91	0.901	1.099	0.991	1.11	1.01	-0.14	-0.15	0.14	-0.01	0.15	0.01	106.7	97.1	96.2	2	2	2		68.5	145		127.5	66.7		104	88.4		1	2
PADG_06336	cell lysis protein cwl1	17.193	3	8	3	1	285	32.2	6.62	High	High	Not Found	High	High	Not Found	High	High	Not Found	Phospho [T14; S17]	0.648	0.953	1.543	1.47	1.05	0.68	-0.63	-0.07	0.63	0.56	0.07	-0.56	115.4	74.7	109.9	2	2	2	113.3	117.4		67.3	82.2		119.3	100.5		1	3
PADG_06425	Delta(3,5)-Delta(2,4)-dienoyl-CoA isomerase	23.0496	4	12	4	1	282	30.8	8.15	High	Not Found	High	High	Not Found	High	High	Not Found	High		0.985	0.878	1.016	0.892	1.138	1.121	-0.02	-0.19	0.02	-0.16	0.19	0.16	104.8	103.2	92	2	2	2	95.8		113.8	111.7		94.6	92.5		91.6	3		3
PADG_06528	splicing factor 3b	6.85805	2	6	2	1	627	69.7	5.24	Not Found	High	High	Not Found	High	High	Not Found	High	High		0.543	0.745	1.842	1.373	1.342	0.728	-0.88	-0.42	0.88	0.46	0.42	-0.46	131.1	71.2	97.7	2	2	2		121	141.2		88.3	54.1		90.8	104.7		1	2
PADG_06583	pseudouridine synthase	3.12094	2	3	2	1	769	84.3	7.66	Not Found	High	High	Not Found	High	High	Not Found	High	High		1.389	1.16	0.72	0.835	0.862	1.198	0.47	0.21	-0.47	-0.26	-0.21	0.26	84.5	117.4	98	2	2	2		105.6	63.5		99.2	135.6		95.2	100.9		1	1
PADG_06666	RNA-binding protein	5.83333	2	6	2	1	600	67.9	9.66	High	Not Found	High	High	Not Found	High	High	Not Found	High		0.877	1.098	1.14	1.252	0.911	0.799	-0.19	0.14	0.19	0.32	-0.14	-0.32	100.8	88.4	110.7	2	2	2	110.5		91.2	81.5		95.4	108		113.4	1		1
PADG_06734	hypothetical protein	19.0217	2	5	2	1	184	19.9	7.05	Not Found	High	High	Not Found	High	High	Not Found	High	High		1.615	1.106	0.619	0.685	0.904	1.46	0.69	0.15	-0.69	-0.55	-0.15	0.55	80.6	130.2	89.2	2	2	2		81.3	80		124.2	136.2		94.5	83.8		2	1
PADG_06793	BAP31 domain-containing protein	13.1313	2	4	2	1	198	22.6	9.57	Not Found	High	High	Not Found	High	High	Not Found	High	High		0.722	0.961	1.385	1.33	1.041	0.752	-0.47	-0.06	0.47	0.41	0.06	-0.41	111.8	80.8	107.4	2	2	2		139.8	83.9		68.1	93.4		92.1	122.7		1	1
PADG_06798	hypothetical protein	39.7727	1	5	1	1	88	9.4	7.42	High	Not Found	High	High	Not Found	High	High	Not Found	High		0.524	0.469	1.91	0.896	2.131	1.116	-0.93	-1.09	0.93	-0.16	1.09	0.16	150.5	78.8	70.6	2	2	2	144.8		156.3	84		73.6	71.2		70.1	1		1
PADG_06852	integral membrane protein	13.1148	2	8	2	1	244	27.3	10.39	High	Not Found	High	High	Not Found	High	High	Not Found	High		2.178	1.63	0.459	0.749	0.613	1.336	1.12	0.71	-1.12	-0.42	-0.71	0.42	62.4	135.9	101.7	2	2	2	48.4		76.4	136.8		135	114.8		88.7	1		2
PADG_06861	hypothetical protein	32.4786	2	5	2	1	117	12.8	6.51	High	Not Found	High	High	Not Found	High	High	Not Found	High		0.535	0.81	1.868	1.513	1.234	0.661	-0.9	-0.3	0.9	0.6	0.3	-0.6	127.9	68.5	103.6	2	2	2	153.1		102.7	62.8		74.2	84.2		123.1	1		2
PADG_06916	hypothetical protein	11.0874	3	6	3	1	469	52.6	9.47	Not Found	High	High	Not Found	High	High	Not Found	High	High		1.419	1.14	0.705	0.804	0.877	1.244	0.5	0.19	-0.5	-0.31	-0.19	0.31	84.3	119.6	96.1	2	2	2		81.7	86.9		137.4	101.8		81	111.3		1	2
PADG_06964	cytidine and deoxycytidylate deaminase zinc-binding domain-containing protein	11.583	3	12	3	1	259	28.2	6.86	High	High	Not Found	High	High	Not Found	High	High	Not Found		0.244	0.73	4.09	2.987	1.369	0.335	-2.03	-0.45	2.03	1.58	0.45	-1.58	151.9	37.1	110.9	2	2	2	131.5	172.3		40.2	34.1		128.3	93.6		3	3
PADG_07070	cell division control protein	12.476	4	12	4	1	521	59.1	8.05	Not Found	High	High	Not Found	High	High	Not Found	High	High		0.871	0.938	1.148	1.076	1.066	0.929	-0.2	-0.09	0.2	0.11	0.09	-0.11	106.8	93	100.2	2	2	2		101.6	111.9		105.1	81		93.3	107.1		2	3
PADG_07140	hypothetical protein	14.1141	3	5	3	1	333	36.7	7.31	High	Not Found	High	High	Not Found	High	High	Not Found	High		0.757	0.986	1.32	1.302	1.014	0.768	-0.4	-0.02	0.4	0.38	0.02	-0.38	109.4	82.8	107.8	2	2	2	101.4		117.4	94.6		71.1	104.1		111.6	2		1
PADG_07379	hypothetical protein	18.2456	2	4	2	1	285	32.1	6.81	High	Not Found	High	High	Not Found	High	High	Not Found	High		0.607	0.705	1.648	1.162	1.418	0.86	-0.72	-0.5	0.72	0.22	0.5	-0.22	129.7	78.7	91.5	2	2	2	138.4		121.1	74		83.5	87.6		95.5	1		1
PADG_07523	neutral alpha-glucosidase AB	6.29515	6	11	6	1	969	109	6.79	Not Found	High	High	Not Found	High	High	Not Found	High	High		1.246	0.982	0.802	0.788	1.018	1.269	0.32	-0.03	-0.32	-0.34	0.03	0.34	92.9	115.8	91.3	2	2	2		94.4	91.5		115	116.6		90.6	92		2	5
PADG_07526	lipase/esterase	15.8824	2	4	2	1	340	37.6	5.25	Not Found	High	High	Not Found	High	High	Not Found	High	High		0.158	0.773	6.333	4.896	1.294	0.204	-2.66	-0.37	2.66	2.29	0.37	-2.29	155.4	24.5	120.1	2	2	2		173.5	137.2		23.6	25.5		102.9	137.4		1	1
PADG_07590	golgi to endosome transporter	7.25191	2	6	2	1	524	55.5	6.98	Not Found	High	High	Not Found	High	High	Not Found	High	High		0.313	0.65	3.191	2.075	1.538	0.482	-1.67	-0.62	1.67	1.05	0.62	-1.05	152.8	47.9	99.4	2	2	2		169.3	136.3		30.4	65.4		100.4	98.3		1	2
PADG_07647	hypothetical protein	16.5138	1	6	1	1	109	10.5	4.88	High	High	Not Found	High	High	Not Found	High	High	Not Found		0.131	0.485	7.641	3.705	2.063	0.27	-2.93	-1.04	2.93	1.89	1.04	-1.89	185.7	24.3	90	2	2	2	156.3	215.1		39.8	8.8		104	76.1		1	1
PADG_07659	transport protein sec9	4.81651	1	2	1	1	436	48	6.32	High	Not Found	Not Found	High	Not Found	Not Found	High	Not Found	Not Found		1.281	1.457	0.781	1.137	0.686	0.879	0.36	0.54	-0.36	0.19	-0.54	-0.19	80.3	102.8	116.9	1	1	1	80.3			102.8			116.9			1
PADG_07687	hypothetical protein	3.37079	1	4	1	1	267	29.3	7.53	High	High	Not Found	High	High	Not Found	High	High	Not Found		1.065	1.001	0.939	0.94	0.999	1.064	0.09	0	-0.09	-0.09	0	0.09	97.8	104.2	98	2	2	2	98.6	97		114.3	94.1		87.1	108.9		1	1
PADG_07743	hypothetical protein	2.43161	1	2	1	1	329	35.8	9.33	Not Found	High	Not Found	Not Found	High	Not Found	Not Found	High	Not Found		0.286	0.844	3.493	2.947	1.185	0.339	-1.8	-0.25	1.8	1.56	0.25	-1.56	140.9	40.3	118.8	1	1	1		140.9			40.3			118.8			1
PADG_07841	oligosaccharyltransferase	11.0092	2	6	2	1	327	36.4	9.77	Not Found	High	High	Not Found	High	High	Not Found	High	High		1.556	1.046	0.643	0.673	0.956	1.487	0.64	0.07	-0.64	-0.57	-0.07	0.57	83.3	129.6	87.1	2	2	2		92.7	73.9		132.5	126.6		74.8	99.5		1	2
PADG_08040	presequence translocated-associated motor subunit pam17	7.19178	1	4	1	1	292	32	10.65	Not Found	High	High	Not Found	High	High	Not Found	High	High		1.235	0.983	0.81	0.796	1.018	1.257	0.3	-0.03	-0.3	-0.33	0.03	0.33	93.2	115.1	91.6	2	2	2		98.5	88		113.2	117		88.3	94.9		1	1
PADG_08108	coproporphyrinogen III oxidase	8.16777	2	6	2	1	453	51.5	7.53	Not Found	High	High	Not Found	High	High	Not Found	High	High		1.042	0.878	0.959	0.842	1.139	1.187	0.06	-0.19	-0.06	-0.25	0.19	0.25	102.7	107.1	90.2	2	2	2		98.2	107.3		99.3	114.9		102.5	77.9		2	1
PADG_08124	CCCH zinc finger and RRM domain-containing protein	4.84061	2	4	2	1	847	93.3	7.17	High	Not Found	High	High	Not Found	High	High	Not Found	High		0.602	1.059	1.662	1.761	0.944	0.568	-0.73	0.08	0.73	0.82	-0.08	-0.82	112.8	67.8	119.4	2	2	2	125.6		99.9	41.4		94.2	133		105.9	1		1
PADG_08305	KH domain-containing protein	5.5102	2	5	2	1	490	53.4	8.84	High	Not Found	High	High	Not Found	High	High	Not Found	High		0.981	0.969	1.02	0.987	1.032	1.013	-0.03	-0.05	0.03	-0.02	0.05	0.02	101.7	99.8	98.5	2	2	2	98		105.5	113.8		85.7	88.2		108.9	1		2
PADG_08402	Chain A, Crystal structure of an antigenic nucleotidyltransferase-like protein from Paracoccidioides brasiliensis	9.58904	2	3	2	1	219	24.5	8.4	Not Found	High	High	Not Found	High	High	Not Found	High	High		0.664	1.917	1.507	2.888	0.522	0.346	-0.59	0.94	0.59	1.53	-0.94	-1.53	83.8	55.6	160.6	2	2	2		78.6	89		70	41.3		151.4	169.8		1	1
PADG_08424	hypothetical protein	3.2538	1	4	1	1	461	51.6	4.89	Not Found	High	High	Not Found	High	High	Not Found	High	High		0.828	1.107	1.208	1.337	0.903	0.748	-0.27	0.15	0.27	0.42	-0.15	-0.42	102.2	84.6	113.2	2	2	2		98.5	106		90.3	79		111.3	115		1	1
PADG_08425	ubiquitin fusion degradation protein	3.31492	1	4	1	1	362	39	9.32	High	Not Found	High	High	Not Found	High	High	Not Found	High		0.821	0.687	1.219	0.837	1.455	1.194	-0.29	-0.54	0.29	-0.26	0.54	0.26	119.6	98.2	82.2	2	2	2	110.8		128.5	106.6		89.8	82.6		81.8	1		1
PADG_08508	alanine aminotransferase	9.53237	3	5	3	1	556	61.6	7.55	Not Found	High	High	Not Found	High	High	Not Found	High	High		1.161	0.758	0.861	0.653	1.32	1.532	0.22	-0.4	-0.22	-0.62	0.4	0.62	102.8	119.3	77.9	2	2	2		109.3	96.3		110.9	127.8		79.8	75.9		2	1
PADG_08666	hypothetical protein	27.7778	1	4	1	1	54	6.1	7.4	Not Found	High	High	Not Found	High	High	Not Found	High	High		1.557	1.002	0.642	0.643	0.998	1.554	0.64	0	-0.64	-0.64	0	0.64	84.3	131.3	84.5	2	2	2		74.9	93.7		153.6	108.9		71.5	97.4		1	1
PADG_08724	RPEL repeat protein	21.7391	2	6	2	1	138	15.8	8.47	High	High	Not Found	High	High	Not Found	High	High	Not Found		0.461	0.962	2.171	2.088	1.04	0.479	-1.12	-0.06	1.12	1.06	0.06	-1.06	123.8	57	119.1	2	2	2	120.2	127.5		58	56.1		121.8	116.4		1	2
PADG_11214	hypothetical protein	17.1795	5	15	1	1	390	44.4	7.87	Not Found	High	High	Not Found	High	High	Not Found	High	High		0.645	0.6	1.551	0.931	1.666	1.074	-0.63	-0.74	0.63	-0.1	0.74	0.1	133.6	86.2	80.2	1	1	1		133.6			86.2			80.2			1
PADG_11417	hypothetical protein	5.49451	1	4	1	1	364	40.8	7.94	High	Not Found	High	High	Not Found	High	High	Not Found	High		0.903	0.85	1.107	0.941	1.176	1.062	-0.15	-0.23	0.15	-0.09	0.23	0.09	109	98.4	92.6	2	2	2	117.3		100.6	91.1		105.7	91.6		93.7	1		1
PADG_11660	hypothetical protein	8.41584	1	4	1	1	202	22.5	5.06	Not Found	High	High	Not Found	High	High	Not Found	High	High		1.45	1.077	0.69	0.743	0.928	1.346	0.54	0.11	-0.54	-0.43	-0.11	0.43	85	123.3	91.6	2	2	2		70.9	99.2		140.9	105.8		88.3	95		1	1
PADG_12105	hypothetical protein	22.8516	8	20	8	1	512	55.8	5.8	Not Found	High	High	Not Found	High	High	Not Found	High	High		1.34	1.069	0.746	0.798	0.935	1.253	0.42	0.1	-0.42	-0.33	-0.1	0.33	88	117.9	94.1	2	2	2		87.8	88.2		121	114.8		91.2	97		3	7
PADG_00313	hypothetical protein	6.88889	1	4	1	1	450	49.9	6.62	Not Found	High	Not Found	Not Found	High	Not Found	Not Found	High	Not Found	Methyl [D241; D246]
PADG_01441	hypothetical protein	12.5	1	2	1	1	264	27.5	6.54	High	Not Found	Not Found	High	Not Found	Not Found	High	Not Found	Not Found		0.685	0.42	1.46	0.614	2.378	1.629	-0.55	-1.25	0.55	-0.7	1.25	0.7	142.5	97.6	59.9	1	1	1	142.5			97.6			59.9			1
PADG_01519	NADPH dehydrogenase	4.8	1	2	1	1	375	41.4	6.3	High	Not Found	Not Found	High	Not Found	Not Found	High	Not Found	Not Found		1.559	1.109	0.641	0.711	0.902	1.407	0.64	0.15	-0.64	-0.49	-0.15	0.49	81.8	127.5	90.7	1	1	1	81.8			127.5			90.7			1
PADG_01726	hypothetical protein	3.0888	1	3	1	1	259	28.8	5.6	High	High	Not Found	High	High	Not Found	High	High	Not Found		1.198	0.911	0.834	0.76	1.098	1.316	0.26	-0.14	-0.26	-0.4	0.14	0.4	96.5	115.6	87.9	2	2	2	96.2	96.8		111.2	120.1		92.5	83.2		1	1
PADG_01996	hypothetical protein	1.42857	1	1	1	1	840	95	6.89	High	Not Found	Not Found	High	Not Found	Not Found	High	Not Found	Not Found		0.452	0.861	2.214	1.905	1.162	0.525	-1.15	-0.22	1.15	0.93	0.22	-0.93	129.7	58.6	111.7	1	1	1	129.7			58.6			111.7			1
PADG_02050	mitochondrion protein	4.86111	1	2	1	1	288	30.9	9.2	Not Found	High	Not Found	Not Found	High	Not Found	Not Found	High	Not Found		1.354	0.69	0.739	0.51	1.448	1.961	0.44	-0.53	-0.44	-0.97	0.53	0.97	98.5	133.4	68	1	1	1		98.5			133.4			68			1
PADG_02231	mitochondrial 54S ribosomal protein YmL7/YmL5	3.08989	1	2	1	1	356	39.6	9.76	High	High	Not Found	High	High	Not Found	High	High	Not Found		1.713	1	0.584	0.584	1	1.713	0.78	0	-0.78	-0.78	0	0.78	80.8	138.4	80.8	2	2	2	92.5	69.1		125.8	151		81.7	79.9		1	1
PADG_02863	hypothetical protein	0.778689	1	1	1	1	2440	267.4	5.48	Not Found	High	Not Found	Not Found	High	Not Found	Not Found	High	Not Found	Phospho [S2091]	3.168	1.267	0.316	0.4	0.79	2.501	1.66	0.34	-1.66	-1.32	-0.34	1.32	55.2	174.9	69.9	1	1	1		55.2			174.9			69.9			1
PADG_03236	DNA-binding protein creA	7.02403	1	1	1	1	541	58	9.69	High	Not Found	Not Found	High	Not Found	Not Found	High	Not Found	Not Found	Phospho [T374; S401]; Methyl [D372]	0.635	0.869	1.575	1.369	1.151	0.73	-0.66	-0.2	0.66	0.45	0.2	-0.45	119.8	76.1	104.1	1	1	1	119.8			76.1			104.1			1
PADG_03688	adenylate cyclase	1.77487	1	1	1	1	2141	237.8	7.53	High	Not Found	Not Found	High	Not Found	Not Found	High	Not Found	Not Found	Methyl [D713; D715]	0.741	1.01	1.349	1.362	0.99	0.734	-0.43	0.01	0.43	0.45	-0.01	-0.45	109.1	80.8	110.1	1	1	1	109.1			80.8			110.1			1
PADG_03822	hypothetical protein	26.8293	1	1	1	1	82	9	5.17	High	Not Found	Not Found	High	Not Found	Not Found	High	Not Found	Not Found
PADG_04046	leucine Rich Repeat domain-containing protein	4.10959	1	3	1	1	803	87	9.67	Not Found	High	Not Found	Not Found	High	Not Found	Not Found	High	Not Found	Phospho [S366; S367; S369]	2.199	1.505	0.455	0.684	0.664	1.461	1.14	0.59	-1.14	-0.55	-0.59	0.55	63.8	140.2	96	1	1	1		63.8			140.2			96			1
PADG_04354	hypothetical protein	11.8421	1	1	1	1	152	16.7	6.61	Not Found	High	Not Found	Not Found	High	Not Found	Not Found	High	Not Found		0.672	0.881	1.487	1.31	1.135	0.763	-0.57	-0.18	0.57	0.39	0.18	-0.39	117.5	79	103.5	1	1	1		117.5			79			103.5			1
PADG_05076	1,3-beta-glucanosyltransferase gel2	2.9724	1	3	1	1	471	51.6	5.66	High	High	Not Found	High	High	Not Found	High	High	Not Found		0.453	0.742	2.207	1.639	1.347	0.61	-1.14	-0.43	1.14	0.71	0.43	-0.71	136.6	61.9	101.4	2	2	2	125.8	147.5		57.1	66.8		117.2	85.7		1	1
PADG_05323	hypothetical protein	3.45679	1	1	1	1	405	45.5	8.12	Not Found	High	Not Found	Not Found	High	Not Found	Not Found	High	Not Found	Methyl [E248]	0.199	0.318	5.025	1.597	3.146	0.626	-2.33	-1.65	2.33	0.68	1.65	-0.68	197.8	39.4	62.9	1	1	1		197.8			39.4			62.9			1
PADG_05350	hypothetical protein	13.7931	1	1	1	1	116	13.2	5.07	Not Found	High	Not Found	Not Found	High	Not Found	Not Found	High	Not Found		0.806	0.824	1.241	1.023	1.214	0.978	-0.31	-0.28	0.31	0.03	0.28	-0.03	114.1	91.9	94	1	1	1		114.1			91.9			94			1
PADG_05527	transcription initiation factor TFIID subunit 10	4.25532	1	1	1	1	329	32.8	4.92	Not Found	High	Not Found	Not Found	High	Not Found	Not Found	High	Not Found		0.979	1.006	1.021	1.027	0.994	0.973	-0.03	0.01	0.03	0.04	-0.01	-0.04	100.5	98.4	101.1	1	1	1		100.5			98.4			101.1			1
PADG_05642	hypothetical protein	20.3488	1	2	1	1	172	17.6	9.63	Not Found	High	Not Found	Not Found	High	Not Found	Not Found	High	Not Found		0.733	0.5	1.365	0.682	2.001	1.466	-0.45	-1	0.45	-0.55	1	0.55	134.4	98.4	67.2	1	1	1		134.4			98.4			67.2			1
PADG_06456	RNA helicase	1.36364	1	1	1	1	1100	121.9	7.14	High	Not Found	Not Found	High	Not Found	Not Found	High	Not Found	Not Found		0.54	0.578	1.851	1.069	1.731	0.935	-0.89	-0.79	0.89	0.1	0.79	-0.1	141.7	76.5	81.8	1	1	1	141.7			76.5			81.8			1
PADG_07979	chitin biosynthesis protein	2.5641	1	3	1	1	429	45.6	6.01	Not Found	High	High	Not Found	High	High	Not Found	High	High		1.887	1.326	0.53	0.703	0.754	1.423	0.92	0.41	-0.92	-0.51	-0.41	0.51	71.2	134.4	94.4	2	2	2		57.5	84.9		151.4	117.4		91.1	97.7		1	1
PADG_08214	hypothetical protein	9	1	2	1	1	200	21.1	7.72	High	Not Found	Not Found	High	Not Found	Not Found	High	Not Found	Not Found		1.011	0.807	0.989	0.798	1.239	1.253	0.02	-0.31	-0.02	-0.33	0.31	0.33	106.5	107.6	85.9	1	1	1	106.5			107.6			85.9			1
PADG_08453	mitochondrial 54S ribosomal protein YmL16	8.94942	1	2	1	1	257	28.3	9.94	High	Not Found	Not Found	High	Not Found	Not Found	High	Not Found	Not Found		1.587	1.004	0.63	0.633	0.996	1.581	0.67	0.01	-0.67	-0.66	-0.01	0.66	83.5	132.6	83.9	1	1	1	83.5			132.6			83.9			1
PADG_11865	hypothetical protein	5.72687	1	2	1	1	227	25.6	5.48	Not Found	High	Not Found	Not Found	High	Not Found	Not Found	High	Not Found		0.668	0.839	1.497	1.256	1.191	0.796	-0.58	-0.25	0.58	0.33	0.25	-0.33	119.6	79.9	100.4	1	1	1		119.6			79.9			100.4			1
PADG_11980	hypothetical protein	0.831025	1	3	1	1	1444	163.9	7.69	High	High	Not Found	High	High	Not Found	High	High	Not Found		0.62	0.866	1.614	1.398	1.155	0.715	-0.69	-0.21	0.69	0.48	0.21	-0.48	120.7	74.8	104.5	2	2	2	111	130.4		68.4	81.2		120.6	88.5		1	1
PADG_02805	isocitrate dehydrogenase [NAD] subunit 2, mitochondrial	22.1932	8	16	8	1	383	41.5	8.53	Not Found	High	High	Not Found	High	High	Not Found	High	High		1.695	1.162	0.59	0.685	0.861	1.459	0.76	0.22	-0.76	-0.55	-0.22	0.55	77.8	131.9	90.4	2	2	2		81.8	73.8		136.8	126.9		81.5	99.3		2	6
PADG_04249	Isocitrate dehydrogenase [NADP]	18.2377	8	28	8	1	488	54.3	9.36	Not Found	High	High	Not Found	High	High	Not Found	High	High		1.738	1.158	0.575	0.666	0.864	1.501	0.8	0.21	-0.8	-0.59	-0.21	0.59	77	133.8	89.2	2	2	2		81.3	72.7		135.9	131.7		82.8	95.6		5	7
PADG_01665	kynurenine-oxoglutarate transaminase [Paracoccidioides lutzii Pb01]	12.4413	4	8	4	1	426	47.8	6.1	Not Found	High	High	Not Found	High	High	Not Found	High	High		1.784	1.005	0.56	0.563	0.995	1.776	0.84	0.01	-0.84	-0.83	-0.01	0.83	79.2	141.3	79.6	2	2	2		86.3	72		133.6	149		80.1	79		1	3
PADG_08639	leucine aminopeptidase 1	13.6247	2	6	2	1	389	43.2	5.2	Not Found	High	High	Not Found	High	High	Not Found	High	High		0.564	1.173	1.772	2.079	0.852	0.481	-0.83	0.23	0.83	1.06	-0.23	-1.06	109.6	61.8	128.6	2	2	2		89.9	129.3		88	35.7		122.1	135		1	2
PADG_05310	Leukotriene A(4) hydrolase	6.18893	2	4	2	1	614	69.5	5.55	Not Found	High	High	Not Found	High	High	Not Found	High	High		1.315	0.998	0.761	0.759	1.002	1.317	0.39	0	-0.39	-0.4	0	0.4	90.6	119.1	90.4	2	2	2		90.3	90.8		116.8	121.3		92.8	87.9		1	1
PADG_07435	L-xylulose reductase	19.7952	4	16	4	1	293	31.3	7.18	Not Found	High	High	Not Found	High	High	Not Found	High	High		1.244	1.03	0.804	0.828	0.971	1.208	0.31	0.04	-0.31	-0.27	-0.04	0.27	91.6	114	94.4	2	2	2		109.4	73.8		109	119		81.6	107.2		3	3
PADG_08472	lysine-tRNA ligase	6.65635	3	6	3	1	646	73.6	6.55	Not Found	High	High	Not Found	High	High	Not Found	High	High		1.722	1.229	0.581	0.714	0.814	1.401	0.78	0.3	-0.78	-0.49	-0.3	0.49	75.9	130.8	93.3	2	2	2		81.5	70.4		140.4	121.1		78.1	108.5		1	2
PADG_01745	mannose-1-phosphate guanyltransferase	14.8936	4	10	4	1	376	41.7	8.06	Not Found	High	High	Not Found	High	High	Not Found	High	High		1.63	1.224	0.613	0.751	0.817	1.332	0.71	0.29	-0.71	-0.41	-0.29	0.41	77.8	126.9	95.3	2	2	2		79.8	75.9		128.8	125		91.5	99.1		1	4
PADG_03508	Methionine-R-sulfoxide reductase	3.86266	1	2	1	1	233	26	9.7	Not Found	High	Not Found	Not Found	High	Not Found	Not Found	High	Not Found		0.714	0.812	1.4	1.138	1.231	0.879	-0.49	-0.3	0.49	0.19	0.3	-0.19	118.7	84.8	96.5	1	1	1		118.7			84.8			96.5			1
PADG_01566	Methylthioribulose-1-phosphate	16.6667	3	6	3	1	240	26.9	6.44	Not Found	High	High	Not Found	High	High	Not Found	High	High		0.991	0.984	1.009	0.993	1.016	1.007	-0.01	-0.02	0.01	-0.01	0.02	0.01	100.8	99.9	99.2	2	2	2		94.6	107.1		115.3	84.6		90	108.4		1	2
PADG_00060	MGS207	7.26392	2	5	2	1	413	47.8	6.19	High	Not Found	High	High	Not Found	High	High	Not Found	High		1.062	0.981	0.942	0.924	1.02	1.082	0.09	-0.03	-0.09	-0.11	0.03	0.11	98.6	104.7	96.7	2	2	2	97.5		99.7	104.7		104.7	97.9		95.5	1		2
PADG_03720	MICOS complex subunit	16.8889	2	4	2	1	225	24.9	10.04	Not Found	High	High	Not Found	High	High	Not Found	High	High		0.986	1.044	1.014	1.059	0.958	0.944	-0.02	0.06	0.02	0.08	-0.06	-0.08	99	97.6	103.4	2	2	2		75	123.1		111.5	83.7		113.6	93.2		1	1
PADG_00951	microtubule associated EB1	7.14286	2	10	2	1	280	30.7	5.2	Not Found	High	High	Not Found	High	High	Not Found	High	High		1.648	1.051	0.607	0.638	0.951	1.568	0.72	0.07	-0.72	-0.65	-0.07	0.65	81.1	133.7	85.2	2	2	2		81.1	81.1		147.4	119.9		71.5	99		2	2
PADG_08393	mitochondrial DNA replication protein YHM2	13.2911	3	10	3	1	316	33.9	9.74	High	High	High	High	High	High	High	High	High		1.443	1.048	0.693	0.726	0.954	1.377	0.53	0.07	-0.53	-0.46	-0.07	0.46	85.9	124	90.1	2	2	2		103.3	68.6		110.1	137.9		86.6	93.5		1	2
PADG_06941	Mitochondrial fission 1 protein	22.8758	3	6	3	1	153	16.9	9.13	High	High	Not Found	High	High	Not Found	High	High	Not Found		0.907	1.068	1.102	1.177	0.937	0.85	-0.14	0.09	0.14	0.23	-0.09	-0.23	100.9	91.5	107.7	2	2	2	102.4	99.3		91.3	91.6		106.2	109.1		1	2
PADG_08111	mitochondrial GTP/GDP carrier protein 1	11.6129	3	7	3	1	310	33.2	10.02	Not Found	High	High	Not Found	High	High	Not Found	High	High		1.292	1.024	0.774	0.792	0.977	1.263	0.37	0.03	-0.37	-0.34	-0.03	0.34	90.5	116.9	92.6	2	2	2		98.6	82.4		114	119.8		87.4	97.8		2	2
PADG_00366	mitochondrial import inner membrane translocase subunit tim1	14.5729	2	4	2	1	199	22.2	9.79	Not Found	High	High	Not Found	High	High	Not Found	High	High		0.852	1.104	1.174	1.296	0.905	0.771	-0.23	0.14	0.23	0.37	-0.14	-0.37	101.5	86.5	112.1	2	2	2		114.9	88.1		90.8	82.1		94.3	129.8		1	1
PADG_01853	Mitochondrial import inner membrane translocase subunit TIM4	16.6667	6	14	6	1	534	59.9	9.42	Not Found	High	High	Not Found	High	High	Not Found	High	High		0.962	0.969	1.04	1.008	1.032	0.993	-0.06	-0.05	0.06	0.01	0.05	-0.01	102.4	98.4	99.2	2	2	2		115.3	89.4		89.6	107.3		95.1	103.3		2	4
PADG_04452	mitochondrial import inner membrane translocase subunit tim50	6.17284	2	3	2	1	567	63.6	6.6	Not Found	High	High	Not Found	High	High	Not Found	High	High		0.881	0.722	1.135	0.82	1.384	1.22	-0.18	-0.47	0.18	-0.29	0.47	0.29	115.2	101.5	83.2	2	2	2		92.6	137.8		124.8	78.3		82.6	83.9		1	1
PADG_01994	mitochondrial import receptor subunit tom22	9.70149	1	4	1	1	134	15	4.51	Not Found	High	High	Not Found	High	High	Not Found	High	High		1.181	1.065	0.847	0.902	0.939	1.108	0.24	0.09	-0.24	-0.15	-0.09	0.15	92.4	109.1	98.5	2	2	2		71.4	113.4		122.9	95.4		105.7	91.2		1	1
PADG_04192	mitochondrial phosphate carrier 2	17.0051	5	14	5	1	394	43.2	9.5	Not Found	High	High	Not Found	High	High	Not Found	High	High		1.805	1.22	0.554	0.676	0.819	1.479	0.85	0.29	-0.85	-0.56	-0.29	0.56	74.5	134.5	91	2	2	2		89.2	59.8		124.3	144.7		86.4	95.5		3	3
PADG_04125	mitochondrial presequence protease	1.78739	1	2	1	1	1063	118.2	6.38	High	Not Found	Not Found	High	Not Found	Not Found	High	Not Found	Not Found		0.85	0.901	1.177	1.06	1.11	0.943	-0.24	-0.15	0.24	0.08	0.15	-0.08	109.1	92.7	98.2	1	1	1	109.1			92.7			98.2			1
PADG_02346	mRNA stability protein	6.52174	1	2	1	1	184	19.8	9.28	Not Found	High	Not Found	Not Found	High	Not Found	Not Found	High	Not Found		0.634	0.917	1.578	1.448	1.09	0.691	-0.66	-0.12	0.66	0.53	0.12	-0.53	117.6	74.5	107.9	1	1	1		117.6			74.5			107.9			1
PADG_08269	MSP domain-containing [Paracoccidioides lutzii Pb01]	16.2162	3	8	3	1	296	32.2	7.37	Not Found	High	High	Not Found	High	High	Not Found	High	High		0.8	0.881	1.249	1.1	1.136	0.909	-0.32	-0.18	0.32	0.14	0.18	-0.14	111.9	89.6	98.5	2	2	2		96.2	127.6		108.4	70.7		95.5	101.6		2	2
PADG_04394	MYB DNA-binding domain-containing	4.5082	1	4	1	1	244	26.8	9.66	Not Found	High	High	Not Found	High	High	Not Found	High	High		0.34	0.732	2.943	2.154	1.366	0.464	-1.56	-0.45	1.56	1.11	0.45	-1.11	144.8	49.2	106	2	2	2		140.6	149		41.8	56.6		117.6	94.4		1	1
PADG_08216	NADH-ubiquinone oxidoreductase 23 kDa subunit	12.6638	2	6	2	1	229	25.8	7.11	High	Not Found	High	High	Not Found	High	High	Not Found	High		0.985	0.87	1.015	0.883	1.149	1.132	-0.02	-0.2	0.02	-0.18	0.2	0.18	105.1	103.5	91.4	2	2	2	92.9		117.2	122.3		84.8	84.8		98	1		2
PADG_02807	Nitrate reductase	0.8	1	2	1	1	875	98.3	6.61	Not Found	High	Not Found	Not Found	High	Not Found	Not Found	High	Not Found		0.655	0.79	1.527	1.206	1.266	0.829	-0.61	-0.34	0.61	0.27	0.34	-0.27	122.7	80.4	96.9	1	1	1		122.7			80.4			96.9			1
PADG_05199	Nuclear cap-binding protein subunit 2	6.47059	1	4	1	1	170	19.7	6.6	High	High	Not Found	High	High	Not Found	High	High	Not Found		0.404	0.812	2.475	2.011	1.231	0.497	-1.31	-0.3	1.31	1.01	0.3	-1.01	135.3	54.7	110	2	2	2	114.2	156.5		64.8	44.5		121	98.9		1	1
PADG_05225	Orotidine 5'-phosphate decarboxylase	4.91228	1	2	1	1	285	31	6.65	High	Not Found	Not Found	High	Not Found	Not Found	High	Not Found	Not Found		0.961	0.975	1.041	1.015	1.026	0.986	-0.06	-0.04	0.06	0.02	0.04	-0.02	102.2	98.2	99.6	1	1	1	102.2			98.2			99.6			1
PADG_02996	PAB1 binding	4.4964	3	8	3	1	1112	120.5	9.47	High	Not Found	High	High	Not Found	High	High	Not Found	High		0.591	0.932	1.691	1.576	1.073	0.635	-0.76	-0.1	0.76	0.66	0.1	-0.66	118.9	70.3	110.8	2	2	2	111.1		126.6	73.2		67.5	115.7		105.9	2		2
PADG_07726	periodic tryptophan	5.36673	2	4	2	1	559	62.5	4.59	High	Not Found	Not Found	High	Not Found	Not Found	High	Not Found	Not Found		0.612	0.884	1.634	1.444	1.132	0.693	-0.71	-0.18	0.71	0.53	0.18	-0.53	120.2	73.6	106.2	1	1	1	120.2			73.6			106.2			2
PADG_00601	peroxisomal dehydratase	18.1818	4	11	4	1	308	33.5	9.39	High	Not Found	High	High	Not Found	High	High	Not Found	High		0.74	0.947	1.351	1.279	1.056	0.782	-0.43	-0.08	0.43	0.36	0.08	-0.36	111.7	82.6	105.7	2	2	2	107.2		116.1	101.9		63.4	90.9		120.5	3		3
PADG_08651	Peroxisomal hydratase-dehydrogenase-epimerase	21.0877	13	40	13	1	901	96.8	8.87	Not Found	High	High	Not Found	High	High	Not Found	High	High		1.714	1.055	0.583	0.616	0.948	1.625	0.78	0.08	-0.78	-0.7	-0.08	0.7	79.6	136.4	84	2	2	2		83.1	76.1		137.9	135		79.1	88.9		7	12
PADG_07582	phenylalanine-tRNA ligase, alpha subunit	10.1695	3	8	3	1	531	59.1	6.51	Not Found	High	High	Not Found	High	High	Not Found	High	High		2.531	1.527	0.395	0.603	0.655	1.658	1.34	0.61	-1.34	-0.73	-0.61	0.73	59.3	150.1	90.6	2	2	2		67.9	50.7		144.2	156.1		87.9	93.2		1	2
PADG_11132	Phosphoglucomutase	11.5108	5	12	5	1	556	60.4	7.17	Not Found	High	High	Not Found	High	High	Not Found	High	High		1.201	1.01	0.833	0.841	0.99	1.189	0.26	0.01	-0.26	-0.25	-0.01	0.25	93.4	112.2	94.4	2	2	2		112	74.9		103.9	120.5		84.1	104.6		3	3
PADG_05896	phosphoglycerate dehydrogenase	9.56341	3	10	3	1	481	52.8	6.48	Not Found	High	High	Not Found	High	High	Not Found	High	High		2.83	1.476	0.353	0.522	0.677	1.917	1.5	0.56	-1.5	-0.94	-0.56	0.94	56.5	160	83.5	2	2	2		46.8	66.3		177.4	142.6		75.8	91.1		1	3
PADG_03018	polyadenylate-binding 2	15.9574	2	8	2	1	188	20.7	8.12	Not Found	High	High	Not Found	High	High	Not Found	High	High		0.805	0.839	1.242	1.042	1.192	0.959	-0.31	-0.25	0.31	0.06	0.25	-0.06	113.5	91.3	95.2	2	2	2		119.4	107.5		77.2	105.4		103.4	87		1	2
PADG_02919	Prefoldin, alpha subunit	3.68421	1	2	1	1	190	20.1	6.02	Not Found	High	Not Found	Not Found	High	Not Found	Not Found	High	Not Found		0.48	0.784	2.084	1.633	1.276	0.612	-1.06	-0.35	1.06	0.71	0.35	-0.71	132.5	63.6	103.9	1	1	1		132.5			63.6			103.9			1
PADG_05399	Pre-mRNA-splicing factor cef1	4.80405	2	4	2	1	791	88.5	6.8	High	Not Found	High	High	Not Found	High	High	Not Found	High		0.569	0.894	1.757	1.57	1.119	0.637	-0.81	-0.16	0.81	0.65	0.16	-0.65	121.8	69.3	108.9	2	2	2	111.3		132.3	84.7		53.9	103.9		113.8	1		1
PADG_01936	Pre-mRNA-splicing factor prp46	3.96476	1	4	1	1	454	49.7	9.29	High	High	Not Found	High	High	Not Found	High	High	Not Found		0.553	0.786	1.808	1.421	1.273	0.704	-0.85	-0.35	0.85	0.51	0.35	-0.51	128.3	70.9	100.8	2	2	2	127.8	128.7		78.5	63.3		93.7	107.9		1	1
PADG_05193	Probable Xaa-Pro aminopeptidase	7.90598	3	10	3	1	468	51.9	5.55	Not Found	High	High	Not Found	High	High	Not Found	High	High		0.932	0.833	1.073	0.893	1.201	1.12	-0.1	-0.26	0.1	-0.16	0.26	0.16	108.5	101.2	90.3	2	2	2		118.6	98.3		92.3	110		89.1	91.6		2	2
PADG_04419	Proline dehydrogenase	6.32184	2	4	2	1	522	57.3	9.03	Not Found	High	High	Not Found	High	High	Not Found	High	High		1.926	1.264	0.519	0.657	0.791	1.523	0.95	0.34	-0.95	-0.61	-0.34	0.61	71.6	137.9	90.5	2	2	2		67	76.2		130.2	145.5		102.8	78.3		1	1
PADG_04234	proteasome regulatory particle subunit	12.5874	2	4	2	1	286	31.9	5.11	Not Found	High	High	Not Found	High	High	Not Found	High	High		1.597	1.518	0.626	0.951	0.659	1.052	0.68	0.6	-0.68	-0.07	-0.6	0.07	72.9	116.4	110.7	2	2	2		63.1	82.7		138.2	94.7		98.7	122.6		1	1
PADG_03319	Protein translocase SEC61 complex gamma subunit	11.4286	1	2	1	1	70	7.9	8.18	High	Not Found	Not Found	High	Not Found	Not Found	High	Not Found	Not Found		0.952	1.01	1.05	1.06	0.99	0.943	-0.07	0.01	0.07	0.08	-0.01	-0.08	101.3	96.5	102.3	1	1	1	101.3			96.5			102.3			1
PADG_07804	protein transporter SEC23	12.6263	6	15	6	1	792	88.7	6.57	Not Found	High	High	Not Found	High	High	Not Found	High	High		1.473	1.095	0.679	0.743	0.913	1.345	0.56	0.13	-0.56	-0.43	-0.13	0.43	84.1	123.8	92.1	2	2	2		91	77.2		121.2	126.5		87.8	96.3		2	6
PADG_02203	protein yop1	7.05882	1	4	1	1	170	19.4	8.88	Not Found	High	High	Not Found	High	High	Not Found	High	High		1.501	1.01	0.666	0.673	0.99	1.487	0.59	0.01	-0.59	-0.57	-0.01	0.57	85.5	128.3	86.3	2	2	2		88.6	82.3		136.6	120		74.8	97.7		1	1
PADG_05433	pyridoxamine 5 -phosphate oxidase	2.7027	1	4	1	1	444	48.6	7.18	Not Found	High	High	Not Found	High	High	Not Found	High	High		0.785	1.274	1.274	1.623	0.785	0.616	-0.35	0.35	0.35	0.7	-0.35	-0.7	98.1	77	125	2	2	2		88.8	107.3		84.5	69.4		126.7	123.2		1	1
PADG_06034	pyridoxamine phosphate oxidase	16.3866	2	8	2	1	238	25.8	5.87	High	High	Not Found	High	High	Not Found	High	High	Not Found		0.366	0.741	2.732	2.023	1.35	0.494	-1.45	-0.43	1.45	1.02	0.43	-1.02	142.4	52.1	105.5	2	2	2	129.5	155.3		58.4	45.8		112.1	98.8		2	2
PADG_03660	pyroglutamyl peptidase type I	24.0793	4	10	4	1	353	38	5.94	Not Found	High	High	Not Found	High	High	Not Found	High	High		0.451	0.732	2.215	1.622	1.365	0.616	-1.15	-0.45	1.15	0.7	0.45	-0.7	137.4	62	100.6	2	2	2		137.2	137.5		56.9	67.1		105.8	95.4		1	3
PADG_07146	pyrroline-5-carboxylate reductase	10.119	2	4	2	1	336	35.5	8.19	Not Found	High	Not Found	Not Found	High	Not Found	Not Found	High	Not Found		0.726	0.758	1.377	1.043	1.319	0.958	-0.46	-0.4	0.46	0.06	0.4	-0.06	120.7	87.7	91.5	1	1	1		120.7			87.7			91.5			2
PADG_04103	pyruvate carboxylase	5.85284	5	14	5	1	1196	131.1	6.54	Not Found	High	High	Not Found	High	High	Not Found	High	High		0.964	0.826	1.037	0.857	1.21	1.167	-0.05	-0.27	0.05	-0.22	0.27	0.22	107.5	103.7	88.8	2	2	2		133.1	81.9		78.5	128.9		88.5	89.2		2	4
PADG_00454	Rhodanese-like domain family	5	1	1	1	1	140	15.9	6.92	Not Found	High	Not Found	Not Found	High	Not Found	Not Found	High	Not Found		0.646	1.005	1.548	1.556	0.995	0.643	-0.63	0.01	0.63	0.64	-0.01	-0.64	113.1	73.1	113.7	1	1	1		113.1			73.1			113.7			1
PADG_00607	riboflavin synthase, alpha subun	5.88235	1	3	1	1	238	25.6	5.36	Not Found	High	High	Not Found	High	High	Not Found	High	High		0.939	1.031	1.066	1.099	0.97	0.91	-0.09	0.04	0.09	0.14	-0.04	-0.14	101	94.8	104.2	2	2	2		98.4	103.6		101.5	88.2		100.1	108.3		1	1
PADG_05573	ribosomal protein L1	13.7255	1	4	1	1	153	16.5	9.99	Not Found	High	High	Not Found	High	High	Not Found	High	High		0.822	0.799	1.216	0.972	1.251	1.029	-0.28	-0.32	0.28	-0.04	0.32	0.04	114.4	94.1	91.5	2	2	2		107.2	121.7		119	69.2		73.9	109.1		1	1
PADG_01623	ribosomal protein L3	7.69231	1	4	1	1	234	26.8	9.69	Not Found	High	Not Found	Not Found	High	Not Found	Not Found	High	Not Found		1.912	1.32	0.523	0.69	0.758	1.449	0.93	0.4	-0.93	-0.53	-0.4	0.53	70.9	135.5	93.6	1	1	1		70.9			135.5			93.6			1
PADG_04090	ribosome biogenesis protein YTM1	2.86299	1	1	1	1	489	52	7.46	Not Found	High	Not Found	Not Found	High	Not Found	Not Found	High	Not Found		1.38	0.871	0.725	0.631	1.149	1.585	0.46	-0.2	-0.46	-0.66	0.2	0.66	92.3	127.3	80.4	1	1	1		92.3			127.3			80.4			1
PADG_01477	Ribosome biogenesis RLP24	7.8534	1	2	1	1	191	22.6	10.56	Not Found	High	Not Found	Not Found	High	Not Found	Not Found	High	Not Found		2.452	1.524	0.408	0.622	0.656	1.609	1.29	0.61	-1.29	-0.69	-0.61	0.69	60.3	147.8	91.9	1	1	1		60.3			147.8			91.9			1
PADG_03698	RNA binding Pym	10.6195	1	4	1	1	226	24.8	9.58	High	High	Not Found	High	High	Not Found	High	High	Not Found		0.73	0.879	1.37	1.205	1.137	0.83	-0.45	-0.19	0.45	0.27	0.19	-0.27	115	83.9	101.1	2	2	2	105.3	124.6		82.4	85.4		112.2	90		1	1
PADG_06768	rRNA 2'-O-methyltransferase fibrillarin	12.3377	3	6	3	1	308	32.6	9.76	Not Found	High	High	Not Found	High	High	Not Found	High	High		1.041	0.909	0.961	0.873	1.1	1.145	0.06	-0.14	-0.06	-0.2	0.14	0.2	101.7	105.9	92.4	2	2	2		107.6	95.8		111.4	100.3		80.9	103.9		2	1
PADG_06763	septum formation protein Maf	11.1511	2	3	2	1	278	30	4.86	High	Not Found	Not Found	High	Not Found	Not Found	High	Not Found	Not Found		1.233	0.818	0.811	0.664	1.222	1.507	0.3	-0.29	-0.3	-0.59	0.29	0.59	98.3	121.2	80.4	1	1	1	98.3			121.2			80.4			2
PADG_00245	Ser Thr phosphatase	2.17391	1	2	1	1	644	72.1	5.3	High	Not Found	Not Found	High	Not Found	Not Found	High	Not Found	Not Found		1.044	0.839	0.958	0.804	1.192	1.244	0.06	-0.25	-0.06	-0.32	0.25	0.32	104	108.7	87.3	1	1	1	104			108.7			87.3			1
PADG_05492	serine 3-dehydrogenase	26.3359	5	15	5	1	262	28.2	7.15	High	Not Found	High	High	Not Found	High	High	Not Found	High		0.985	1.232	1.016	1.251	0.812	0.799	-0.02	0.3	0.02	0.32	-0.3	-0.32	93.3	91.8	114.9	2	2	2	100.4		86.2	77.5		106.2	122.1		107.7	2		4
PADG_00352	SH3 domain	7.24516	4	8	4	1	1187	128.9	5.41	High	Not Found	High	High	Not Found	High	High	Not Found	High		0.89	0.881	1.124	0.991	1.135	1.009	-0.17	-0.18	0.17	-0.01	0.18	0.01	108.3	96.3	95.4	2	2	2	70.5		146.1	138.8		53.9	90.8		100	1		3
PADG_06570	signal recognition particle SEC65 subunit	3.74532	1	2	1	1	267	29.6	9.51	High	Not Found	Not Found	High	Not Found	Not Found	High	Not Found	Not Found		1.048	0.961	0.954	0.917	1.04	1.091	0.07	-0.06	-0.07	-0.13	0.06	0.13	99.7	104.5	95.8	1	1	1	99.7			104.5			95.8			1
PADG_04107	small nuclear ribonucleo	21.267	3	10	3	1	221	21.9	10.83	High	High	Not Found	High	High	Not Found	High	High	Not Found		0.649	0.8	1.54	1.232	1.249	0.811	-0.62	-0.32	0.62	0.3	0.32	-0.3	122.5	79.5	98	2	2	2	105.8	139.1		95.9	63.1		98.3	97.7		3	2
PADG_00144	small nuclear ribonucleo LSM2	12.2222	1	3	1	1	90	10.4	7.42	High	High	Not Found	High	High	Not Found	High	High	Not Found		0.639	0.775	1.565	1.212	1.291	0.825	-0.65	-0.37	0.65	0.28	0.37	-0.28	124.3	79.4	96.3	2	2	2	114.9	133.7		87.6	71.3		97.5	95.1		1	1
PADG_07312	spermine spermidine synthase family	4.15225	1	1	1	1	578	63.5	7.61	High	Not Found	Not Found	High	Not Found	Not Found	High	Not Found	Not Found	Phospho [T316]; Methyl [E319]	0.732	1.831	1.365	2.5	0.546	0.4	-0.45	0.87	0.45	1.32	-0.87	-1.32	84.2	61.7	154.2	1	1	1	84.2			61.7			154.2			1
PADG_07264	stress responsive A B barrel domain	10	1	4	1	1	100	11.1	6.14	High	High	Not Found	High	High	Not Found	High	High	Not Found		0.608	0.975	1.645	1.604	1.025	0.623	-0.72	-0.04	0.72	0.68	0.04	-0.68	116.1	70.6	113.3	2	2	2	106.5	125.7		74	67.2		119.5	107.1		1	1
PADG_00496	structural domain	15.814	2	4	2	1	215	24.3	6.65	Not Found	High	High	Not Found	High	High	Not Found	High	High		0.912	0.929	1.097	1.019	1.076	0.981	-0.13	-0.11	0.13	0.03	0.11	-0.03	105.6	96.3	98.1	2	2	2		78.9	132.3		124.8	67.8		96.3	100		1	1
PADG_12492	SUMO-conjugating enzyme ubc9	7.21154	1	4	1	1	208	23.3	7.27	Not Found	High	Not Found	Not Found	High	Not Found	Not Found	High	Not Found	Phospho [T191; Y196]	0.446	0.934	2.24	2.092	1.07	0.478	-1.16	-0.1	1.16	1.07	0.1	-1.07	126	56.3	117.7	1	1	1		126			56.3			117.7			1
PADG_03441	T-complex protein 1 subunit alpha	7.57042	2	4	2	1	568	61.7	6.99	Not Found	High	High	Not Found	High	High	Not Found	High	High		2.388	1.672	0.419	0.7	0.598	1.428	1.26	0.74	-1.26	-0.51	-0.74	0.51	59.3	141.6	99.1	2	2	2		44.6	74		155.4	127.7		100	98.3		1	1
PADG_08484	T-complex protein 1 subunit epsilon	11.1314	4	9	4	1	548	59.8	5.34	Not Found	High	High	Not Found	High	High	Not Found	High	High		1.507	1.044	0.664	0.693	0.958	1.443	0.59	0.06	-0.59	-0.53	-0.06	0.53	84.5	127.3	88.2	2	2	2		85.7	83.3		134.2	120.4		80.1	96.3		2	3
PADG_02057	T-complex protein 1 subunit theta	10.5356	8	22	8	1	1139	125.2	6.98	Not Found	High	High	Not Found	High	High	Not Found	High	High		1.305	1.019	0.766	0.781	0.981	1.28	0.38	0.03	-0.38	-0.36	-0.03	0.36	90.2	117.8	92	2	2	2		102.2	78.2		111.6	124		86.2	97.8		5	6
PADG_08234	T-complex protein 1, eta subunit	15.8082	7	13	7	1	563	61	6.4	Not Found	High	High	Not Found	High	High	Not Found	High	High		0.807	1.001	1.239	1.24	0.999	0.806	-0.31	0	0.31	0.31	0	-0.31	106.8	86.2	106.9	2	2	2		152.4	61.2		47.2	125.2		100.3	113.5		2	5
PADG_03708	thiazole biosynthetic enzyme, mitochondrial	8.73494	2	4	2	1	332	35.8	5.9	High	Not Found	Not Found	High	Not Found	Not Found	High	Not Found	Not Found		2.589	0.881	0.386	0.34	1.136	2.94	1.37	-0.18	-1.37	-1.56	0.18	1.56	67.1	173.8	59.1	1	1	1	67.1			173.8			59.1			2
PADG_02911	thioesterase family	5.73248	1	2	1	1	314	33.9	9.67	Not Found	High	Not Found	Not Found	High	Not Found	Not Found	High	Not Found		0.856	0.917	1.168	1.071	1.091	0.934	-0.22	-0.13	0.22	0.1	0.13	-0.1	108.2	92.6	99.2	1	1	1		108.2			92.6			99.2			1
PADG_08234	Thioredoxin reductase	15.8082	7	13	7	1	563	61	6.4	Not Found	High	High	Not Found	High	High	Not Found	High	High		0.807	1.001	1.239	1.24	0.999	0.806	-0.31	0	0.31	0.31	0	-0.31	106.8	86.2	106.9	2	2	2		152.4	61.2		47.2	125.2		100.3	113.5		2	5
PADG_00932	TIF31	5.82677	3	10	3	1	1270	141.5	6.47	Not Found	High	High	Not Found	High	High	Not Found	High	High		1.533	0.963	0.652	0.628	1.038	1.591	0.62	-0.05	-0.62	-0.67	0.05	0.67	85.8	131.5	82.7	2	2	2		111.9	59.7		109.2	153.9		78.9	86.4		1	3
PADG_01891	translation initiation factor RLI	8.10093	5	10	5	1	753	84.5	8.73	Not Found	High	High	Not Found	High	High	Not Found	High	High		1.516	1.071	0.66	0.707	0.933	1.415	0.6	0.1	-0.6	-0.5	-0.1	0.5	83.6	126.8	89.6	2	2	2		93.8	73.5		118.3	135.3		88	91.2		1	4
PADG_06955	Tryptophan synthase	3.8674	2	6	2	1	724	78.6	7.08	Not Found	High	High	Not Found	High	High	Not Found	High	High		1.233	1.044	0.811	0.847	0.958	1.181	0.3	0.06	-0.3	-0.24	-0.06	0.24	91.6	112.9	95.6	2	2	2		87.4	95.7		107.5	118.2		105.1	86.1		1	2
PADG_08413	Tubulin alpha chain	10.0446	4	8	3	1	448	50.1	5.19	Not Found	High	High	Not Found	High	High	Not Found	High	High		1.247	1.049	0.802	0.842	0.953	1.188	0.32	0.07	-0.32	-0.25	-0.07	0.25	91	113.5	95.5	2	2	2		105.9	76.1		102.4	124.6		91.8	99.3		1	2
PADG_11958	U6 small nuclear ribonucleo	9.18367	1	4	1	1	98	11	4.61	High	High	Not Found	High	High	Not Found	High	High	Not Found		0.958	0.957	1.044	0.999	1.045	1.001	-0.06	-0.06	0.06	0	0.06	0	102.9	98.6	98.5	2	2	2	99.2	106.7		108.5	88.7		92.3	104.7		1	1
PADG_01727	ubiquinol-cytochrome c reductase subunit 6	6.81818	1	3	1	1	132	14.9	4.17	High	Not Found	High	High	Not Found	High	High	Not Found	High		0.556	1.04	1.799	1.872	0.961	0.534	-0.85	0.06	0.85	0.9	-0.06	-0.9	115.6	64.2	120.2	2	2	2	118.5		112.6	62.6		65.9	118.9		121.5	1		1
PADG_05245	ubiquitin-NEDD8-like protein RUB2	12.037	1	1	1	1	108	12	9.04	Not Found	High	Not Found	Not Found	High	Not Found	Not Found	High	Not Found		0.35	0.773	2.854	2.207	1.293	0.453	-1.51	-0.37	1.51	1.14	0.37	-1.14	141.3	49.5	109.3	1	1	1		141.3			49.5			109.3			1
PADG_04312	UDP-N-acetylglucosamine pyrophosphorylase	19.0291	6	12	6	1	515	56.6	6.25	Not Found	High	High	Not Found	High	High	Not Found	High	High		1.237	1.004	0.809	0.812	0.996	1.231	0.31	0.01	-0.31	-0.3	-0.01	0.3	92.6	114.5	93	2	2	2		77.6	107.6		135.2	93.7		87.2	98.7		2	4
PADG_07205	Uncharacterized protein	13.4921	1	2	1	1	126	13.9	4.7	High	Not Found	Not Found	High	Not Found	Not Found	High	Not Found	Not Found		0.732	1.319	1.365	1.8	0.758	0.555	-0.45	0.4	0.45	0.85	-0.4	-0.85	98.3	72	129.7	1	1	1	98.3			72			129.7			1
PADG_00641	Uncharacterized protein	1.67038	1	4	1	1	898	98.9	7.47	Not Found	High	High	Not Found	High	High	Not Found	High	High		1.217	1.065	0.822	0.875	0.939	1.143	0.28	0.09	-0.28	-0.19	-0.09	0.19	91.4	111.2	97.4	2	2	2		98.2	84.6		103.3	119.2		98.5	96.2		1	1
PADG_02114	Uncharacterized protein	6.06061	1	4	1	1	297	32	4.96	Not Found	High	High	Not Found	High	High	Not Found	High	High		0.427	0.637	2.342	1.492	1.57	0.67	-1.23	-0.65	1.23	0.58	0.65	-0.58	145.4	62.1	92.6	2	2	2		113.9	176.8		70	54.1		116.1	69.1		1	1
PADG_04213	tyrosinase	23.0137	5	16	5	1	365	40.4	8.94	Not Found	High	High	Not Found	High	High	Not Found	High	High		0.245	0.609	4.08	2.484	1.643	0.403	-2.03	-0.72	2.03	1.31	0.72	-1.31	161.8	39.7	98.5	2	2	2		159.6	164.1		41.6	37.7		98.8	98.2		3	4
PADG_12445	Uncharacterized protein	7.87402	1	2	1	1	127	14.6	5.27	High	Not Found	Not Found	High	Not Found	Not Found	High	Not Found	Not Found		0.354	0.789	2.825	2.228	1.268	0.449	-1.5	-0.34	1.5	1.16	0.34	-1.16	140	49.6	110.4	1	1	1	140			49.6			110.4			1
PADG_03105	GPI-anchored cell surface glycoprotein	2.83822	1	3	1	1	1057	114.4	7.37	Not Found	High	Not Found	Not Found	High	Not Found	Not Found	High	Not Found	Phospho [S135; S136; Y139]	0.856	2.208	1.169	2.58	0.453	0.388	-0.22	1.14	0.22	1.37	-1.14	-1.37	73.8	63.2	163	1	1	1		73.8			63.2			163			1
PADG_05228	Uncharacterized protein	21.7949	1	6	1	1	156	17.2	7.52	Not Found	High	Not Found	Not Found	High	Not Found	Not Found	High	Not Found	Phospho [T125; T128; S131; S132; S136; S140]
PADG_12503	gag polymerase env	3.10717	3	9	1	1	1577	181.1	8.24	High	Not Found	High	High	Not Found	High	High	Not Found	High		0.726	0.732	1.378	1.008	1.367	0.992	-0.46	-0.45	0.46	0.01	0.45	-0.01	122.1	88.6	89.3	1	1	1	122.1			88.6			89.3			1
PADG_01752	Uncharacterized protein	5.86319	1	2	1	1	307	33.8	9.07	Not Found	High	Not Found	Not Found	High	Not Found	Not Found	High	Not Found		2.668	1.142	0.375	0.428	0.876	2.337	1.42	0.19	-1.42	-1.22	-0.19	1.22	62.4	166.4	71.2	1	1	1		62.4			166.4			71.2			1
PADG_05605	Uncharacterized protein	1.91847	1	1	1	1	834	91.3	6.81	Not Found	High	Not Found	Not Found	High	Not Found	Not Found	High	Not Found	Methyl [E228]	0.149	0.615	6.733	4.139	1.627	0.242	-2.75	-0.7	2.75	2.05	0.7	-2.05	170.1	25.3	104.6	1	1	1		170.1			25.3			104.6			1
PADG_07293	Uncharacterized protein	19.8068	4	11	4	1	414	47.2	9.92	High	Not Found	High	High	Not Found	High	High	Not Found	High		1.25	1.227	0.8	0.982	0.815	1.019	0.32	0.3	-0.32	-0.03	-0.3	0.03	86.3	107.8	105.9	2	2	2	77.1		95.5	122.7		93	100.2		111.5	2		4
PADG_08467	Uncharacterized protein	5.42636	1	4	1	1	258	27.3	6.39	High	High	Not Found	High	High	Not Found	High	High	Not Found		0.569	0.998	1.758	1.755	1.002	0.57	-0.81	0	0.81	0.81	0	-0.81	116.9	66.5	116.7	2	2	2	100.9	132.8		72.2	60.8		126.9	106.4		1	1
PADG_00366	NAD dependent epimerase/dehydratase family protein	14.5729	2	4	2	1	199	22.2	9.79	Not Found	High	High	Not Found	High	High	Not Found	High	High		0.852	1.104	1.174	1.296	0.905	0.771	-0.23	0.14	0.23	0.37	-0.14	-0.37	101.5	86.5	112.1	2	2	2		114.9	88.1		90.8	82.1		94.3	129.8		1	1
PADG_03631	phosphoglycerate mutase	16.3386	5	12	5	1	508	56	6.35	Not Found	High	High	Not Found	High	High	Not Found	High	High		1.496	1.08	0.669	0.722	0.926	1.385	0.58	0.11	-0.58	-0.47	-0.11	0.47	83.9	125.5	90.6	2	2	2		101.8	66		111.1	139.9		87	94.2		3	3
PADG_07010	urease accessory protein UreG	17.603	3	10	3	1	267	28.5	6.18	Not Found	High	High	Not Found	High	High	Not Found	High	High		0.788	0.992	1.268	1.258	1.008	0.795	-0.34	-0.01	0.34	0.33	0.01	-0.33	107.9	85.1	107	2	2	2		118.3	97.5		77.3	92.9		104.4	109.6		2	2
PADG_00331	uricase	20.1954	4	8	4	1	307	34.7	6.92	High	Not Found	High	High	Not Found	High	High	Not Found	High		1.584	1.22	0.631	0.77	0.819	1.298	0.66	0.29	-0.66	-0.38	-0.29	0.38	78.9	124.9	96.2	2	2	2	77.2		80.5	137.1		112.8	85.7		106.7	2		2
PADG_02484	valine-tRNA ligase	2.66667	2	5	2	1	1050	118.9	6.9	Not Found	High	High	Not Found	High	High	Not Found	High	High		1.263	1.053	0.792	0.834	0.949	1.199	0.34	0.08	-0.34	-0.26	-0.08	0.26	90.5	114.2	95.3	2	2	2		95.3	85.7		111.8	116.7		93	97.6		1	2
PADG_04319	V-type ATPase, G subunit	6.21469	2	10	2	1	531	59.2	8.35	High	High	Not Found	High	High	Not Found	High	High	Not Found		0.542	1.005	1.845	1.855	0.995	0.539	-0.88	0.01	0.88	0.89	-0.01	-0.89	117.8	63.8	118.4	2	2	2	124	111.6		71.3	56.4		104.7	132.1		2	2
PADG_03175	V-type proton ATPase subunit F	17.7419	2	6	2	1	124	13.9	5.53	High	High	Not Found	High	High	Not Found	High	High	Not Found		0.668	0.871	1.496	1.303	1.149	0.768	-0.58	-0.2	0.58	0.38	0.2	-0.38	118.2	79	102.9	2	2	2	124.5	111.9		78.5	79.4		97	108.7		1	2
PADG_06741	WD domain-containing	4.54545	1	2	1	1	396	43.8	5.95	High	Not Found	Not Found	High	Not Found	Not Found	High	Not Found	Not Found		1.022	1.157	0.979	1.133	0.864	0.883	0.03	0.21	-0.03	0.18	-0.21	-0.18	94.4	96.4	109.2	1	1	1	94.4			96.4			109.2			1
PADG_04910	YbgI/family dinuclear metal center protein	14.4068	3	8	3	1	354	39.2	5.17	Not Found	High	High	Not Found	High	High	Not Found	High	High		0.682	0.888	1.466	1.302	1.126	0.768	-0.55	-0.17	0.55	0.38	0.17	-0.38	116.7	79.6	103.7	2	2	2		133.7	99.7		68.6	90.7		97.7	109.6		1	2
aAcession number - acession number of matched protein from Paracoccidioides brasiliensis Uniprot database
bProtein description - proteins annotation from Paracoccidioides brasiliensis database or by homology in Blast2GO or NCBI
[truncated: 12 more columns]

## Sheet: Table.S2
Table S2. Identified proteins from Paracoccidioides brasiliensis regulated in mycelia phase, mycelia-to-yeast transition and yeast phases (312 proteins)
Acession numbera	Protein descriptionb	(ANOVA) p-valuec	Tukey's testd
Functional categoriese
METABOLISM			Mycelium	Transition	Yeast
Amino acid metabolism
PADG_01488	thiol methyltransferase	0.00859584687713703	4.3574	4.45797	4.93053
PADG_02214	4-aminobutyrate aminotransferase	0.000473697117025741	4.77408	4.7421	4.25944
PADG_01621	aspartate aminotransferase	0.000603223867301128	4.33865	4.38689	4.98849
PADG_05277	Serine hydroxymethyltransferase	0.00298066391122739	4.31343	4.53781	4.90706
PADG_03627	2-oxoisovalerate dehydrogenase subunit beta	0.0373648418664289	4.53275	4.49601	4.79239
PADG_08262	asparagine synthase (glutamine-hydrolyzing)	0.0374351680322741	4.48473	4.2981	4.9326
PADG_03522	methylthioadenosine phosphorylase	0.00188671139057892	4.85911	4.65135	4.2471
PADG_00888	Argininosuccinate synthase	0.0283905003634937	4.51279	4.38622	4.87425
PADG_06252	1,2-dihydroxy-3-keto-5-methylthiopentene dioxygenase	0.00701338481935753	4.77259	4.58766	4.47043
PADG_06144	saccharopine dehydrogenase	0.00527529557636022	4.82334	4.60333	4.37408
PADG_01718	Saccharopine dehydrogenase [NADP+, L-glutamate-forming]	0.0221450392480064	4.78045	4.6026	4.43759
PADG_08021	phospho-2-dehydro-3-deoxyheptonate aldolase	0.00034871632473159	4.87784	4.53262	4.37806
PADG_05058	chorismate mutase	0.0226842449859004	4.45215	4.57398	4.79309
PADG_04487	chorismate synthase	0.0314909968419182	4.47697	4.68358	4.67915
PADG_01886	adenosylhomocysteinase	0.02113109868656	4.40987	4.45018	4.90136
PADG_04603	spermidine synthase	0.0432103775062461	4.79697	4.52842	4.493
PADG_00210	glycine dehydrogenase	0.0105405077270114	4.43269	4.55125	4.82491
PADG_08468	4-hydroxyphenylpyruvate dioxygenase	0.00549013636700336	4.33976	4.69025	4.76956
PADG_08465	fumarylacetoacetase	0.0108038616369285	4.3312	4.36723	4.99002
PADG_07366	methylcrotonoyl-CoA carboxylase subunit alpha	0.0509066885694793	4.44644	4.49685	4.84585
Nucleotide/nucleoside/nucleobase metabolism
C1GB68	PADG_04869	HIT domain-containing	0.00214233464281135	4.8478	4.69585
PADG_00780	ribose-phosphate pyrophosphokinase II	0.00949990061787514	4.72635	4.62928	4.48391
PADG_08066	purine nucleoside phosphorylase I, inosine and guanosine-specific	0.00427473565670872	4.86554	4.6023	4.30143
PADG_00322	xanthine-guanine phosphoribosyl transferase	0.00126429186045653	4.92241	4.72867	3.95455
PADG_00621	Hydroxyisourate hydrolase	0.0195414250770774	4.72248	4.59161	4.5317
PADG_04099	phosphoribosylaminoimidazolecarboxamide formyltransferase/IMP cyclohydrolase	0.0290343921451513	4.48358	4.59572	4.75451
PADG_07970	dihydroorotase, homodimeric	0.000601494528361185	4.99154	4.49747	4.19858
PADG_01100	uracil phosphoribosyltransferase	0.00342045544824264	4.85832	4.66931	4.21303
PADG_07782	Deoxyuridine 5'-triphosphate nucleotidohydrolase	0.00385911777105953	4.77961	4.65555	4.37595
PADG_01159	Uridylate kinase	0.0225226043444458	4.44408	4.60016	4.77797
PADG_06054	deoxyribose-phosphate aldolase	0.0359382344610037	4.79128	4.62864	4.38194
PADG_05321	DNA RNA non-specific nuclease	0.0499799223721024	4.4899	4.53899	4.7913
PADG_02658	nucleoside-diphosphate-sugar epimerase	0.000440673349932956	4.99004	4.69372	3.85242
Phosphate metabolism
PADG_0417	Inorganic pyrophosphatase	0.00039648057603618	4.78242	4.67018	4.35635
C-compound and carbohydrate metabolism
PADG_03118	aldose 1-epimerase family	0.0473203607543561	4.37165	4.49394	4.88736
PADG_00649	alcohol oxidase	0.000210018090153545	4.9628	4.74401	3.80249
PADG_04687	short-chain dehydrogenase reductase family	0.00109994176880593	4.79481	4.65026	4.36162
PADG_03859	NADP-dependent mannitol dehydrogenase	0.0016711614063246	4.86517	4.80495	3.91639
PADG_00735	Lactam utilization protein lamB	0.00269083936760223	4.84286	4.56686	4.38973
PADG_01372	mannitol-1-phosphate 5-dehydrogenase	0.00320014525763444	4.89871	4.60129	4.24111
PADG_05855	lactonohydrolase	0.00734969612425638	4.72402	4.61727	4.50241
PADG_00912	UDP-galactopyranose mutase	0.00775039746204842	4.40871	4.39598	4.93754
PADG_07606	2,5-diketo-D-gluconic acid reductase A	0.010818881866288	4.81212	4.62108	4.36441
PADG_06740	betaine aldehyde dehydrogenase	0.0325496051578872	4.90965	4.62705	4.12231
PADG_04710	2-methylcitrate mitochondrial	0.00129368626044376	4.32499	4.45977	4.95129
PADG_01677	acetyl-coenzyme A synthetase	0.0413980013723899	4.69595	4.74007	4.3678
PADG_05081	Aldehyde dehydrogenase	0.000318428299089706	4.86538	4.80795	3.93535
Lipid, fatty acid and isoprenoid metabolism
PADG_12025	glutaryl- CoA dehydrogenase	0.0378176148991082	4.43474	4.41701	4.89846
PADG_03492	phosphatidylserine decarboxylase	0.00185747080872941	4.98347	4.62512	3.99467
PADG_01228	3-hydroxybutyryl-CoA dehydrogenase	0.00942493695792639	4.35442	4.52068	4.89219
PADG_03449	Isopentenyl-diphosphate delta-isomerase	0.0209229087713661	4.93849	4.57022	4.16896
PADG_00255	fatty acid synthase beta subunit dehydratase	0.0372553299870248	4.44576	4.36356	4.92221
PADG_04718	2-methylcitrate dehydratase	0.000131666517534101	4.05365	4.40371	5.10053
Metabolism of vitamins, cofactors, and prosthetic groups
PADG_00443	Dihydropteroate synthase	0.00123800894548555	4.21651	4.53566	4.95778
PADG_05822	Pyridoxine biosynthesis protein pyroA	0.00277034051507976	4.26208	4.62309	4.87113
PADG_08457	biotin synthase	0.0395889417320599	4.49804	4.58294	4.75346
Secondary metabolism
PADG_08034	dienelactone hydrolase family protein	0.00108007819663931	5.00002	4.62771	3.94271
PADG_01052	3-demethylubiquinone-9 3-methyltransferase	0.00572417440168868	4.92867	4.61923	4.13263
PADG_00312	cytochrome c heme lyase	0.0179304699139903	4.82805	4.67389	4.24938
ENERGY
Glycolysis and gluconeogenesis
PADG_00852	fructose-1,6-bisphosphate aldolase, class 2	0.0321261222174796	4.88315	4.59824	4.24507
PADG_07950	glucokinase	0.0269789169774159	4.76748	4.66673	4.37012
PADG_08503	Phosphoenolpyruvate carboxykinase	0.0115249761276736	4.63473	4.69612	4.5172
PADG_01896	Phosphoglycerate kinase	0.000712735140039373	4.28291	4.48039	4.96207
PADG_06906	Triosephosphate isomerase	0.00153813947318225	4.72253	4.64279	4.47569
PADG_04059	Enolase	0.00541040257511781	4.52698	4.62179	4.70018
PADG_05109	2,3-bisphosphoglycerate-independent phosphoglycerate mutase	0.0117496849150458	4.69782	4.66148	4.48319
PADG_02411	Glyceraldehyde-3-phosphate dehydrogenase	0.0492052726676888	4.69117	4.7119	4.4177
Tricarboxylic-acid pathway (citrate cycle, Krebs cycle, TCA cycle)
PADG_00246	pyruvate dehydrogenase E1 component subunit beta	0.0014620825618247	4.46751	4.47699	4.85748
PADG_04993	ATP-citrate synthase subunit 1	0.0215948774017605	4.35706	4.59565	4.8341
PADG_04165	pyruvate dehydrogenase complex component Pdx1	0.00131307433739174	4.69933	4.61948	4.53142
PADG_07213	pyruvate dehydrogenase complex dihydrolipoamide acetyltransferase	0.006306183339428	4.43429	4.60615	4.78278
PADG_11845	Aconitate hydratase, mitochondrial	0.0302112190508672	4.48359	4.51973	4.81078
PADG_00317	succinyl-CoA ligase subunit beta	0.0126837599715285	4.41162	4.54041	4.84602
PADG_02260	succinyl-CoA ligase subunit alpha	0.0326252304957893	4.43201	4.51664	4.84335
PADG_04939	Succinyl-CoA:3-ketoacid-coenzyme A transferase	58.28	0.0201943831690541	0.52	0.34
PADG_08387	Citrate synthase	76.95	0.00379083047685583	1.21	0.8
PADG_01797	Dihydrolipoamide acetyltransferase component of pyruvate dehydrogenase	57.76	0.0128389547829813	0.83	0.42
Electron transport and membrane-associated energy conservation
PADG_02561	ATP synthase subunit alpha, mitochondrial	0.00099703997320092	4.51431	4.54719	4.77414
PADG_05436	Cytochrome b-c1 complex subunit Rieske	0.00954500862971618	4.31506	4.60104	4.85538
PADG_06196	12-oxophytodienoate reductase	0.000130524968963367	4.22172	4.95888	4.53581
PADG_03516	NADH-ubiquinone oxidoreductase 30.4 kDa subunit	0.00859471577854355	4.41392	4.59881	4.80184
PADG_07749	NAD(P)H:quinone oxidoreductase, type IV	0.0488987573295302	4.76427	4.67342	4.35823
Respiration
PADG_05750	cytochrome c oxidase polypeptide VI	0.000329872995986405	4.32741	4.5835	4.87038
PADG_07081	electron transfer flavo alpha subunit	0.0265951000485402	4.46757	4.59427	4.76651
PADG_03039	MICOS complex subunit MIC60	0.0458991211511605	4.61471	4.53844	4.69585
PADG_03872	mitochondrial import inner membrane translocase subunit tim1	0.0280037026658489	4.51235	4.50926	4.7988
PADG_07042	ATP synthase F1, delta subunit	0.0514263542897544	4.46708	4.57862	4.77663
PADG_07813	ATP synthase F1, gamma subunit	0.00320229579998738	4.41276	4.53401	4.85269
PADG_08349	ATP synthase subunit beta, mitochondrial	0.0091913956997716	4.465	4.59367	4.77114
PADG_05403	NADH-ubiquinone oxidoreductase 21 kDa subunit	0.0252028231260988	4.71634	4.69721	4.40762
PADG_02454	NADH-ubiquinone oxidoreductase	0.0505489922010667	4.50601	4.4919	4.81139
PADG_05402	mitochondrial F1F0 ATP synthase subunit	0.0128065223457609	4.42352	4.51096	4.85799
Fermentation
PADG_11405	Alcohol dehydrogenase 1	0.000117667332982207	4.95289	4.74726	3.8467
PADG_04701	Alcohol dehydrogenase	0.0398751128886334	4.72911	4.58326	4.53121
Oxidation of fatty acids
PADG_06805	acyl- dehydrogenase	93.54	0.00228164549110767	0.93	0.63
PADG_01209	enoyl-CoA hydratase	75.09	0.0158508402126517	0.9	0.82
PADG_07023	carnitine O-acetyltransferase	23.7	0.0299195036063134	0.52	0.42
PADG_01687	3-ketoacyl-CoA thiolase	148.38	0.000606823603773545	0.59	0.27
CELL CYCLE AND DNA PROCESSING
DNA processing
PADG_03459	replication factor-A protein	0.0149027131920101	4.80361	4.63193	4.36429
PADG_05818	HLH DNA binding	0.0230078557563301	4.79949	4.63416	4.36376
PADG_00656	Non-histone chromosomal protein 6	0.00349912944508594	4.90625	4.60008	4.22152
PADG_02683	UV excision repair protein Rad23	0.0101122103649832	4.85681	4.58476	4.3351
PADG_05709	histone acetyltransferase type B subunit 2	0.00164234466516168	4.87221	4.60811	4.28714
Cell cycle
PADG_04795	deubiquitination-protection protein dph1	0.00011583181867771	4.94371	4.66853	4.04234
PADG_05683	cell division control protein 48	0.000330152297791995	4.72836	4.57013	4.54918
PADG_07319	septin-1	0.000818895717889287	4.94393	4.61824	4.12355
PADG_07515	NSFL1 cofactor p47	0.0143456926429943	4.75193	4.70872	4.33777
TRANSCRIPTION
RNA synthesis
PADG_00814	branchpoint-bridging protein	0.000361519806372817	5.04773	4.67347	3.67536
PADG_04307	mRNA binding post-transcriptional regulator	0.00322339287702619	4.7518	4.57525	4.51324
PADG_02555	nucleic acid-binding protein	0.0101850714020848	4.30267	4.68622	4.79486
PADG_01508	U1 small nuclear ribonucleoprotein C	0.0268581913593662	4.84695	4.6091	4.31494
PADG_01455	KH domain RNA-binding protein	0.000544832339699319	4.8832	4.59034	4.29517
PADG_08081	zinc knuckle domain	0.000727891867202843	5.14555	4.59854	3.37447
PADG_00220	class 2 transcription repressor NC2	0.00304321420966517	4.71566	4.7032	4.40605
PADG_04311	cellular nucleic acid-binding protein	0.0115271319353104	4.75594	4.6808	4.37457
PADG_03869	HMG box	0.0149326260057446	4.77763	4.64739	4.38649
PADG_00872	histone H4	0.0252015733715969	4.09486	4.59786	4.94983
PADG_06182	transcriptional repressor	0.0323405291079937	4.75019	4.5769	4.51006
RNA processing
PADG_02783	RNA-binding La domain-containing protein	0.0252707765390186	4.80617	4.60877	4.38642
PADG_07689	transformer-SR ribonucleoprotein	0.00285515817257463	4.80647	4.71177	4.24527
PADG_00044	28 kDa ribonucleoprotein	0.0311052414112992	4.82632	4.60317	4.35617
PADG_00576	RNA recognition domain-containing protein containing protein, variant	0.000366474914980045	5.06907	4.6056	3.78068
PADG_05340	pre-mrna splicing factor	0.00567170230733727	4.73204	4.59857	4.51319
PADG_04369	splicing factor U2AF 23 kDa subunit	0.0093556652043975	4.83916	4.75647	4.08494
PADG_04301	WD repeat-containing protein	0.0304988927372442	4.81876	4.62782	4.33615
PROTEIN SYNTHESIS
Ribosome biogenesis
PADG_11904	Ribosomal protein L1	0.0547556214196747	4.33303	4.39719	4.95276
PADG_03856	60S ribosomal protein L15	0.000948265034607996	4.18942	4.40681	5.04397
PADG_01026	60S ribosomal protein L43	0.00189393950236822	4.80935	4.58057	4.42733
PADG_04848	60S ribosomal protein L8-B	0.00391393542396789	4.36521	4.45311	4.93093
PADG_04862	50S ribosomal protein Mrp49	0.0046969426014565	4.41809	4.68279	4.72613
PADG_05686	ribosome biogenesis protein	0.0171919284417786	4.80162	4.65935	4.32699
PADG_05721	60S ribosomal protein L4	0.031687423620715	4.40422	4.50073	4.87004
PADG_00784	40S ribosomal protein S0	0.038488765469723	4.36924	4.46979	4.90773
PADG_00335	40S ribosomal protein S14	0.0009283171462339	4.79307	4.64742	4.3695
PADG_02056	ribosomal protein L7	0.00101174747252608	4.30758	4.47485	4.95256
PADG_01654	40S ribosomal protein S6-A	0.00128612006836141	4.42725	4.56996	4.81796
PADG_07583	40S ribosomal protein S21	0.00321015987134523	4.86459	4.56185	4.35894
PADG_00354	40S ribosomal protein S17	0.00512401922994533	4.64074	4.53444	4.67681
PADG_01914	60S ribosomal protein L35	0.00595985342101163	4.44357	4.49425	4.85961
PADG_00627	mitochondrial large ribosomal subunit L49, variant	0.00635571801442804	4.17721	4.68593	4.85732
PADG_01387	60S ribosomal protein L7	0.00676476492288821	4.47882	4.45864	4.85931
PADG_03781	60S ribosomal protein L30	0.00769160773234302	4.80166	4.48561	4.53624
PADG_03778	60S ribosomal protein L10-A	0.0128434095495006	4.39156	4.36436	4.95919
PADG_00995	ubiquitin-40S ribosomal protein S27a	0.0155770103199853	4.7532	4.70613	4.33491
PADG_04106	60S ribosomal protein L11	0.0202870981819721	4.46442	4.41954	4.88751
PADG_03873	60S ribosomal protein L20	0.0326173334051663	4.39748	4.47643	4.88833
PADG_02249	60S ribosomal protein L2	0.049831342606761	4.67215	4.63402	4.54527
PADG_06525	40S ribosomal protein S1	0.0498924638228775	4.51187	4.51503	4.79309
PADG_05939	60S ribosomal protein L27a	0.00976778835723734	4.25382	4.43761	4.9869
PADG_03326	40S ribosomal protein S9	0.0516200825998414	4.46615	4.62342	4.7411
PADG_01427	40S ribosomal protein S12	0.00188255977619058	4.78078	4.59098	4.45755
PADG_03315	40S ribosomal protein S4	0.00145057927925207	4.54442	4.45936	4.81646
PADG_02888	60S ribosomal protein L6 O	0.00058696534564495	4.39702	4.45875	4.91458
PADG_06838	40S ribosomal protein S5	0.0280593514265553	4.43905	4.50731	4.84801
PADG_02828	Ribosomal protein	0.0319912825552141	4.21891	4.38558	5.01356
PADG_06048	40S ribosomal protein S27	0.0441806922768012	4.23939	4.33991	5.0238
PADG_11379	60S ribosomal protein L5	0.00947872658438146	4.42405	4.5286	4.84686
Translation
PADG_02759	ribosome recycling factor domain-containing protein	0.00717309135667122	4.02868	4.73351	4.88031
PADG_02896	elongation factor 1-beta	0.000328396134515179	4.36707	4.50571	4.90247
PADG_00692	elongation factor 1-alpha	0.0033049385655597	4.29748	4.44073	4.97396
PADG_01079	translation initiation factor 4B	0.0305078072836169	4.80858	4.62851	4.35344
PADG_07356	woronin body major protein	0.00055674974717756	4.94967	4.74903	3.82335
PADG_01865	Eukaryotic translation initiation factor 3	0.00217169449999158	4.80267	4.56353	4.45702
PADG_00457	translation initiation factor 4G	0.0127112389368946	4.71763	4.62374	4.50256
PADG_06110	translation initiation factor SUI1	0.0258640355371289	4.90127	4.56582	4.24925
PADG_02691	eukaryotic translation initiation factor 6	0.0525198964080063	4.74433	4.5832	4.50936
PADG_08125	Elongation factor 2	0.00977484226145031	4.35984	4.40478	4.95606
PADG_06265	elongation factor 1-gamma	0.00245190358187735	4.30669	4.47128	4.95372
Aminoacyl-tRNA-synthetases
PADG_05848	glycine-tRNA ligase	0.0284549763738526	4.39913	4.57219	4.82664
PROTEIN FOLDING AND STABILIZATION
Protein folding and stabilization
PADG_12323	peptidyl-prolyl cis-trans isomerase	0.000811310718754342	4.26916	4.61987	4.87275
PADG_12329	prefoldin subunit 2	0.00122708938870604	4.85456	4.65852	4.24445
PADG_08587	Peptidylprolyl isomerase	0.000635200628117717	4.73	4.76614	4.29303
PADG_02895	ATP-dependent Clp protease ATP-binding subunit ClpB	0.00276781772538938	4.30911	4.58654	4.87419
PADG_07815	disulfide-isomerase domain	0.00378267127358446	4.42784	4.60949	4.78503
PADG_04092	peptidyl-prolyl cis-trans isomerase B	0.00718691945820977	4.45602	4.50379	4.84514
PADG_05628	Protein disulfide-isomerase domain	0.0189209329424933	4.38357	4.58513	4.82622
PADG_01852	small glutamine-rich tetratricopeptide repeat-containing protein	0.0194408966072878	4.79714	4.62988	4.37649
PADG_06488	peptidyl-prolyl cis-trans isomerase D	0.0284592321370524	4.35995	4.66403	4.77541
PADG_05203	Peptidyl-prolyl cis-trans isomerase	0.028957954112554	4.91955	4.59671	4.16712
PADG_08048	T-complex protein 1 subunit beta	0.0435867936243462	4.57241	4.56725	4.70924
PADG_01565	calnexin	0.0476035441549569	4.44498	4.69443	4.68987
PADG_07953	Peptidyl-prolyl cis-trans isomerase	0.00239744249348738	4.78706	4.58406	4.45571
PADG_04034	Chaperone DnaJ	0.0070692227624351	4.55861	4.75852	4.52118
PADG_02206	DnaJ domain protein Psi	0.0474842422073504	4.55213	4.80749	4.44986
PADG_05229	chaperone protein dnaJ 3	0.00851844162738829	4.45841	4.80312	4.55984
Protein targeting, sorting and translocation
PADG_02619	F-box domain-containing	0.0017688464217684	4.88421	4.61998	4.24558
PADG_08188	vacuolar-sorting protein snf7	0.00562474527488371	4.9245	4.62989	4.11941
PADG_08646	class E vacuolar -sorting machinery HSE1	0.0176936537439237	4.84222	4.68183	4.20419
PADG_03274	mitochondrial import inner membrane translocase subunit tim9	0.0226626979060814	4.7838	4.58107	4.45807
PADG_00240	SNF7 family protein Fti1/Did2	0.00561971799727414	4.92298	4.71569	3.95906
Protein modification
PADG_00809	ubiquitin-conjugating enzyme	0.00179716781257883	4.85108	4.73785	4.10932
PADG_07925	ubiquitin-conjugating enzyme E2 N	0.00217641874973217	4.77803	4.60879	4.43966
PADG_00569	5'/3'-nucleotidase SurE	0.0203490779710472	4.81494	4.59574	4.39132
PADG_05929	protein-L-isoaspartate O-methyltransferase	0.000104293058688337	5.01571	4.71564	3.70469
Protein/peptide degradation
PADG_04167	aspartyl aminopeptidase	0.000221830754827111	4.71171	4.76166	4.32935
PADG_02637	ubiquitin-conjugating enzyme	0.00552046595228165	4.87279	4.74713	4.0275
PADG_06290	proteasome component PRE5	0.0119003210880048	4.76631	4.66992	4.37357
PADG_03221	thimet oligopeptidase	0.0152211653648595	4.80784	4.59254	4.40844
PADG_05922	glutamate carboxypeptidase	0.018794315888034	4.73451	4.71896	4.34871
PADG_05820	xaa-Pro aminopeptidase	0.0537361658754471	4.72783	4.6642	4.43284
PADG_05160	Dipeptidyl peptidase 3	0.000553026709381306	4.87359	4.63134	4.25343
PADG_08442	Proteasome subunit alpha type	0.00644585367629858	4.75528	4.63868	4.43303
PADG_03967	proteasome component C5	0.012833799267322	4.78602	4.63942	4.38307
PADG_00599	26S protease regulatory subunit 6A	0.0340488792956519	4.59524	4.57604	4.68188
PADG_07190	Proteasome endopeptidase complex	0.0500129362578737	4.68581	4.64437	4.51669
PADG_00634	vacuolar protease A	0.00276331930081985	4.96879	4.53086	4.19441
PADG_06546	Aminopeptidase	0.018748446410497	4.83079	4.5713	4.39592
CELLULAR TRANSPORT
Transported compounds (substrates)
PADG_07964	V-type proton ATPase subunit E	0.00770764690084264	4.72978	4.64605	4.46049
PADG_06692	mitochondrial phosphate carrier protein	0.028478971205458	4.39421	4.49061	4.88201
PADG_08176	phosphatidylinositol-phosphatidylcholine transfer protein	0.0103878866021587	4.78466	4.63575	4.39269
PADG_01363	diazepam-binding inhibitor (GABA receptor acyl- -binding )	0.0170201896661536	4.92734	4.66988	3.9874
PADG_03559	Cytochrome b5	0.0428430530059768	4.5224	4.66789	4.65848
PADG_01440	ADP,ATP carrier protein	0.00222386670540909	4.09881	4.45973	5.04581
Transport facilities
PADG_08263	mitochondrial outer membrane protein porin	0.00119131447896499	4.36693	4.5261	4.88723
Transport routes
PADG_02022	clathrin light chain	0.00526327780889446	4.8162	4.62693	4.35418
PADG_02924	G2/M phase checkpoint control protein Sum2	0.000640360610487575	4.8255	4.68195	4.26558
PADG_07014	vesicular-fusion sec17	0.0410862235352565	4.74635	4.58558	4.50455
CELLULAR COMMUNICATION
Cellular signalling
PADG_08191	cAMP-dependent kinase regulatory subunit	0.000153652216039725	4.90514	4.7247	4.02446
PADG_02845	CORD and CS domain-containing	0.000230062222189261	4.42652	4.7027	4.70307
PADG_04383	tricalbin-3	0.00157729548942107	4.8335	4.68372	4.24525
PADG_08342	GTP-binding protein ypt1	0.0262887200043236	4.3739	4.61745	4.80583
PADG_07652	CAMK/CAMK1/CAMK1-CMK protein k	0.00982473505840494	4.61722	4.73996	4.48124
PADG_07287	WD repeat	0.0424886349236938	4.77807	4.62481	4.40739
PADG_03219	myosin regulatory light chain cdc4	0.00245254380627877	4.85605	4.63814	4.26949
CELL RESCUE
Stress response
PADG_02981	ThiJ/PfpI family protein	0.0202700356111835	4.96916	4.65329	3.8628
PADG_03170	serum paraoxonase/arylesterase 2	0.0049738065878992	4.26327	4.53438	4.93027
PADG_01711	Hsp90 co-chaperone AHA1	0.00381621468774507	4.41891	4.66523	4.74283
PADG_07715	hsp90-like protein	0.00592148500579047	4.2726	4.50676	4.94443
PADG_02761	hsp75-like protein	0.0479601189854827	4.62511	4.55536	4.67213
PADG_08369	hsp60-like protein	0.00127751244263923	4.26986	4.62392	4.86883
PADG_03562	chaperone DnaK	0.00874116932727769	4.41698	4.67011	4.73787
PADG_00430	70 kDa heat shock protein	0.00660782723481957	4.27761	4.63672	4.84868
PADG_02785	heat shock protein Hsp88	0.0223062727662165	4.42197	4.56685	4.81836
PADG_08118	hsp72-like protein	0.00757422338032652	4.50397	4.80708	4.51091
PADG_03963	30 kDa heat shock	0.000805454890924632	3.90723	5.04001	4.59347
PADG_05032	Hsp90 binding co-chaperone (Sba1)	0.0317768742306163	4.76008	4.72369	4.28706
PADG_03163	cytochrome c peroxidase, mitochondrial	0.000593374880337985	4.14946	4.55269	4.97892
PADG_04912	AhpC/TSA family protein	0.0170318717607415	4.42293	4.43992	4.90066
PADG_07946	peroxisomal matrix protein	0.0297718977714577	4.60348	4.54734	4.69947
PADG_00207	ribosome associated chaperone Zuotin	0.0439051277963011	4.48747	4.49396	4.82279
PADG_03654	hypothetical protein	0.000102412429082015	5.23286	4.51058	3.14285
PADG_03423	glutathione S-transferase Gst3	0.000573696552796715	4.86145	4.64208	4.26005
PADG_02764	thioredoxin-like protein	0.00495776661632139	4.97028	4.61366	4.02873
PADG_05504	thioredoxin	0.0208911445460205	4.83975	4.66622	4.22795
PADG_05344	peroxiredoxin Q BCP	0.00309586826577796	4.90884	4.67563	4.09112
PADG_03095	mitochondrial peroxiredoxin PRX1	0.0351949640957963	4.77054	4.57017	4.48851
Virulence, disease factors
PADG_07422	serine proteinase	0.00264817902949662	5.02347	4.458	4.1648
Detoxification
PADG_00073	SAM-dependent methyltransferase COQ5 family	0.000874824117092326	5.02378	4.67335	3.77811
PADG_07418	superoxide dismutase [Cu-Zn] SOD1	0.00119250240482325	5.00257	4.69416	3.74833
PADG_01755	Fe-Mn family superoxide dismutase SOD2	0.0191136606558536	4.74714	4.73022	4.30853
CELL FATE
Cell growth / morphogenesis
PADG_05517	rho-gdp dissociation inhibitor	0.019945607030085	4.69597	4.67466	4.46747
PADG_04559	progesterone binding	0.0378473693930494	4.89008	4.55404	4.2895
Cell death
PADG_06087	hypothetical protein	0.000495869192119841	5.05774	4.50536	4.01342
INTERACTION WITH THE ENVIRONMENT
Cell adhesion
PADG_04440	14-3-3-like protein	0.0115304629233556	4.47475	4.55829	4.79228
PADG_07615	immunodominant antigen Gp43	0.00164042968040959	4.66606	5.03619	3.73796
BIOGENESIS OF CELLULAR COMPONENTS
Cell wall
PADG_00994	chitinase class II	0.000152810421803673	5.07645	4.68286	3.52615
PADG_03691	β-1,3-exoglucanase	0.000192529842468642	5.03491	4.79869	3.30982
PADG_04499	cell wall protein ECM33 precursor	0.000415316082694873	5.01361	4.58809	4.00096
PADG_05303	beta-1,6-glucan biosynthesis (Knh1)	0.013018510681609	4.17686	4.45085	5.0145
PADG_02862	1,3-beta-glucosidase	0.0194863299097851	4.96764	4.67108	3.87532
CELL TYPE DIFFERENTIATON
Fungal/microorganismic cell type differentiation
PADG_04260	NIMA-interacting protein TinC	0.000707300897920691	4.90237	4.71677	4.03872
PADG_08091	cell polarity (Alp11)	0.0208774113534429	4.81957	4.64053	4.31426
UNCLASSIFIED PROTEINS
PADG_02604	hypothetical protein	0.00015844299425143	3.23356	5.08656	4.73718
PADG_02181	HAD-superfamily hydrolase	0.000200997050975056	4.05377	5.04307	4.51084
PADG_12447	hypothetical protein	0.000252966887635888	3.85934	4.9146	4.78671
PADG_04907	hypothetical protein	0.000318705002215328	2.79302	5.25552	4.5005
PADG_05157	cell surface protein, putative	0.000347601158886615	3.34274	5.15951	4.58409
PADG_04343	short chain dehydrogenase/reductase	0.000645592053848837	3.88557	4.94394	4.73916
PADG_01857	Uncharacterized protein	0.000735739746029736	3.47592	5.21043	4.44978
PADG_02967	Uncharacterized protein	0.000954103076199105	3.98058	4.91331	4.72914
PADG_06021	hypothetical protein	0.000987328858139613	3.81271	5.03816	4.62882
PADG_06202	Arp2 3 complex subunit Arc16	0.00132807191136456	4.11575	4.8835	4.69795
PADG_07670	SAP domain-containing protein	0.0013911862778064	4.09916	4.89891	4.68836
PADG_11347	hypothetical protein	0.00197211084602885	4.24181	4.84704	4.66912
PADG_00422	actin cytoskeleton protein (VIP1)	0.00207529238829785	4.09079	4.86362	4.73059
PADG_04205	hypothetical protein	0.00267855755722755	3.67182	5.11971	4.54741
PADG_01002	erythrocyte band 7 integral membrane protein	0.00271552290942387	4.10979	4.89239	4.6893
PADG_02858	hypothetical protein	0.00310539167374307	3.98102	4.98467	4.6196
PADG_11101	hypothetical protein	0.00317627875002816	4.25021	4.85539	4.65268
PADG_12152	hypothetical protein	0.00345282888989835	5.0544	4.03205	4.48461
PADG_00674	hypothetical protein	0.00394824311127837	3.43495	5.07839	4.6671
PADG_02909	Uncharacterized protein	0.00455833380773627	4.27871	4.68134	4.8138
PADG_11424	hypothetical protein	0.00515308641760238	4.34902	4.80889	4.64015
PADG_02338	Uncharacterized protein	0.00599800759227989	4.44217	4.88205	4.46118
PADG_12252	hypothetical protein	0.00737286242790404	4.12055	4.92231	4.63937
PADG_08152	hypothetical protein	0.00772151473816209	4.23294	4.868	4.64225
PADG_08270	UBX domain-containing protein	0.00779498683485196	4.2835	4.76145	4.73395
PADG_02944	hypothetical protein	0.00846113292689915	3.94146	4.92234	4.71749
PADG_05356	isochorismatase domain-containing protein	0.00876062721083998	4.8097	4.41112	4.591
PADG_00921	Uncharacterized protein	0.00965739615783812	4.28761	4.77304	4.71838
PADG_11487	hypothetical protein	0.0106368435907347	3.67032	5.02761	4.67142
PADG_07225	Uncharacterized protein	0.0107115482507958	4.05414	4.92401	4.66342
PADG_11950	hypothetical protein	0.0114196399407177	4.33075	4.81852	4.63729
PADG_06136	related to mismatched base pair and cruciform dna recognition	0.0130031745279776	3.61461	5.1615	4.45256
PADG_07506	hypothetical protein	0.0146863742665499	4.2302	4.76693	4.75479
PADG_02118	Uncharacterized protein	0.016955093392485	3.90669	4.98045	4.62905
PADG_04818	hypothetical protein	0.0170034848346801	4.16639	4.80177	4.74742
PADG_00676	hypothetical protein	0.0225015189702146	4.37222	4.78785	4.64218
PADG_04685	Uncharacterized protein	0.0233426763011714	4.51585	4.69595	4.63525
PADG_03203	BAR domain-containing protein	0.0256785799658214	4.51904	4.7157	4.61082
PADG_04215	DUF124 domain-containing protein	0.026961653931293	3.97708	4.89518	4.71911
PADG_01688	DlpA domain-containing protein	0.030468175182578	4.4378	4.79392	4.5823
PADG_02709	hypothetical protein	0.0373430897201166	4.31484	4.77436	4.6882
PADG_05584	hypothetical protein	0.0507774717047346	4.31884	4.81624	4.63363
PADG_02307	CUE domain-containing	0.052604670310913	4.37955	4.81545	4.59551
PADG_04806	hypothetical protein	0.0526341547562164	4.30426	4.85525	4.58966
PADG_06945	GYF domain-containing protein	0.0535146776162895	4.35159	4.81121	4.62011
PADG_06080	hypothetical protein	0.00220468098930026	4.94639	4.25059	4.52516
PADG_06699	Uncharacterized protein	0.000786530106643649	3.64478	4.55037	5.13439
PADG_11413	hypothetical protein	0.0184217228588476	4.88768	4.41517	4.46775
PADG_11832	hypothetical protein	0.0233063048763567	4.79067	4.61838	4.39994
PADG_01128	hypothetical protein	0.0298111381892491	4.73281	4.42044	4.66913
PADG_04439	Uncharacterized protein	0.054953798716532	4.94864	4.22712	4.48278
aAcession number - acession number of matched protein from Paracoccidioides brasiliensis Uniprot database
bProtein description - proteins annotation from Paracoccidioides brasiliensis database or by homology in Blast2GO or NCBI
cp-value - statistically significant differences are considered with ≤ 0.05 (ANOVA)
dTukey's test- average of the Tukey test ( of mycelia, mycelia-to-yeast transition and yeast) used for statistical
e Biological process of differentially expressed proteins from MIPS (http://mips.helmholtz-muenchen.de/funcatDB ) and Uniprot databases (http://www.uniprot.org/)

## Sheet: Table S3.
Table S3. Identified proteins from Paracoccidioides brasiliensis up-regulated in the mycelia phase compared to the mycelia-to-yeast transition and yeast cells
Acession numbera	Protein descriptionb	Scorec	p-valued
Functional categoriese
METABOLISM
Amino acid metabolism
PADG_02214	4-aminobutyrate aminotransferase	146.62	0.000473697117025741
PADG_03522	methylthioadenosine phosphorylase	61.07	0.00188671139057892
PADG_06252	1,2-dihydroxy-3-keto-5-methylthiopentene dioxygenase	29.88	0.00701338481935753
PADG_06144	saccharopine dehydrogenase	25.89	0.00527529557636022
PADG_01718	Saccharopine dehydrogenase [NADP+, L-glutamate-forming]	25.07	0.0221450392480064
PADG_08021	phospho-2-dehydro-3-deoxyheptonate aldolase	35.26	0.00034871632473159
PADG_04603	spermidine synthase	34.69	0.0432103775062461
Nucleotide/nucleoside/nucleobase metabolism
PADG_00780	ribose-phosphate pyrophosphokinase II	65.5	0.00949990061787514
PADG_04869	HIT domain-containing	27.59	0.00214233464281135
PADG_08066	purine nucleoside phosphorylase I, inosine and guanosine-specific	14.82	0.00427473565670872
PADG_00322	xanthine-guanine phosphoribosyl transferase	29.21	0.00126429186045653
PADG_00621	Hydroxyisourate hydrolase	5.54	0.0195414250770774
PADG_07970	dihydroorotase, homodimeric	36.69	0.000601494528361185
PADG_01100	uracil phosphoribosyltransferase	22.47	0.00342045544824264
PADG_07782	Deoxyuridine 5'-triphosphate nucleotidohydrolase	81.69	0.00385911777105953
PADG_06054	deoxyribose-phosphate aldolase	14.93	0.0359382344610037
PADG_02658	nucleoside-diphosphate-sugar epimerase	26.88	0.000440673349932956
Phosphate metabolism
PADG_0417	Inorganic pyrophosphatase	101.62	0.00039648057603618
C-compound and carbohydrate metabolism
PADG_00649	alcohol oxidase	99.63	0.000210018090153545
PADG_04687	short-chain dehydrogenase reductase family	63.12	0.00109994176880593
PADG_03859	NADP-dependent mannitol dehydrogenase	37.32	0.0016711614063246
PADG_00735	Lactam utilization protein lamB	19.26	0.00269083936760223
PADG_01372	mannitol-1-phosphate 5-dehydrogenase	98.2	0.00320014525763444
PADG_05855	lactonohydrolase	38.03	0.00734969612425638
PADG_07606	2,5-diketo-D-gluconic acid reductase A	77.45	0.010818881866288
PADG_06740	betaine aldehyde dehydrogenase	60.37	0.0325496051578872
PADG_05081	Aldehyde dehydrogenase	222.22	0.000318428299089706
Lipid, fatty acid and isoprenoid metabolism
PADG_03492	phosphatidylserine decarboxylase	29.91	0.00185747080872941
PADG_03449	Isopentenyl-diphosphate delta-isomerase	20.95	0.0209229087713661
Secondary metabolism
PADG_08034	dienelactone hydrolase family protein	107.18	0.00108007819663931
PADG_01052	3-demethylubiquinone-9 3-methyltransferase	20.31	0.00572417440168868
PADG_00312	cytochrome c heme lyase	15.03	0.0179304699139903
ENERGY
Glycolysis and gluconeogenesis
PADG_00852	fructose-1,6-bisphosphate aldolase, class 2	18.6	0.0321261222174796
PADG_07950	hexokinase	34.61	0.0269789169774159
PADG_06906	Triosephosphate isomerase	155.73	0.00153813947318225
PADG_05109	2,3-bisphosphoglycerate-independent phosphoglycerate mutase	62.5	0.0117496849150458
Tricarboxylic-acid pathway (citrate cycle, Krebs cycle, TCA cycle)
PADG_04165	pyruvate dehydrogenase complex component Pdx1	38.2	0.00131307433739174
Respiration
PADG_05403	NADH-ubiquinone oxidoreductase 21 kDa subunit	61.24	0.0252028231260988
PADG_07749	NAD(P)H:quinone oxidoreductase, type IV	209.82	0.0488987573295302
Fermentation
PADG_11405	Alcohol dehydrogenase 1	181.54	0.000117667332982207
PADG_04701	Alcohol dehydrogenase	19.87	0.0398751128886334
CELL CYCLE AND DNA PROCESSING
DNA processing
PADG_03459	replication factor-A protein	33.18	0.0149027131920101
PADG_05818	HLH DNA binding	11.19	0.0230078557563301
PADG_02683	UV excision repair protein Rad23	95.32	0.0101122103649832
PADG_05709	histone acetyltransferase type B subunit 2	27.36	0.00164234466516168
PADG_00656	Non-histone chromosomal protein 6	49.18	0.00349912944508594
Cell cycle
PADG_04795	deubiquitination-protection protein dph1	66.45	0.00011583181867771
PADG_05683	cell division control protein 48	276.29	0.000330152297791995
PADG_07319	septin-1	30.11	0.000818895717889287
PADG_07515	NSFL1 cofactor p47	31.97	0.0143456926429943
TRANSCRIPTION
RNA synthesis
PADG_00814	branchpoint-bridging protein	22.78	0.000361519806372817
PADG_04307	mRNA binding post-transcriptional regulator	149.3	0.00322339287702619
PADG_01508	U1 small nuclear ribonucleoprotein C	9.16	0.0268581913593662
PADG_01455	KH domain RNA-binding protein	177.31	0.000544832339699319
PADG_08081	zinc knuckle domain	30.31	0.000727891867202843
PADG_00220	class 2 transcription repressor NC2	9.43	0.00304321420966517
PADG_04311	cellular nucleic acid-binding protein	21.89	0.0115271319353104
PADG_03869	HMG box	37.81	0.0149326260057446
PADG_06182	Glucose repression regulatory protein TUP1	130.91	0.0323405291079937
RNA processing
PADG_02783	RNA-binding La domain-containing protein	35.41	0.0252707765390186
PADG_07689	transformer-SR ribonucleoprotein	63.33	0.00285515817257463
PADG_00044	28 kDa ribonucleoprotein	51.51	0.0311052414112992
PADG_00576	RNA recognition domain-containing protein containing protein, variant	43.25	0.000366474914980045
PADG_05340	pre-mrna splicing factor	73.65	0.00567170230733727
PADG_04369	splicing factor U2AF 23 kDa subunit	7.35	0.0093556652043975
PADG_04301	WD repeat-containing protein	33.57	0.0304988927372442
PROTEIN SYNTHESIS
Ribosome biogenesis
PADG_01026	60S ribosomal protein L43	48.71	0.00189393950236822
PADG_05686	ribosome biogenesis protein	19.52	0.0171919284417786
PADG_00335	40S ribosomal protein S14	150.13	0.0009283171462339
PADG_07583	40S ribosomal protein S21	54.68	0.00321015987134523
PADG_03781	60S ribosomal protein L30	65.22	0.00769160773234302
PADG_00995	ubiquitin-40S ribosomal protein S27a	80.68	0.0155770103199853
PADG_02249	60S ribosomal protein L2	50.71	0.049831342606761
PADG_01427	40S ribosomal protein S12	55.94	0.00188255977619058
Translation
PADG_01079	translation initiation factor 4B	132.46	0.0305078072836169
PADG_07356	woronin body major protein	79.11	0.00055674974717756
PADG_01865	Eukaryotic translation initiation factor 3 subunit H	84.83	0.00217169449999158
PADG_00457	translation initiation factor 4G	97.39	0.0127112389368946
PADG_06110	translation initiation factor SUI1	25.21	0.0258640355371289
PADG_02691	eukaryotic translation initiation factor 6	19.22	0.0525198964080063
PROTEIN FOLDING AND STABILIZATION
Protein folding and stabilization
PADG_12329	prefoldin subunit 2	15.08	0.00122708938870604
PADG_01852	small glutamine-rich tetratricopeptide repeat-containing protein	61.51	0.0194408966072878
PADG_05203	Peptidyl-prolyl cis-trans isomerase	49.8	0.028957954112554
PADG_07953	Peptidyl-prolyl cis-trans isomerase	32.66	0.00239744249348738
Protein targeting, sorting and translocation
PADG_02619	F-box domain-containing	45.73	0.0017688464217684
PADG_08188	vacuolar-sorting protein snf7	23.85	0.00562474527488371
PADG_08646	class E vacuolar -sorting machinery HSE1	22.48	0.0176936537439237
PADG_03274	mitochondrial import inner membrane translocase subunit tim9	36.03	0.0226626979060814
PADG_00240	SNF7 family protein Fti1/Did2	20.82	0.00561971799727414
Protein modification
PADG_00809	ubiquitin-conjugating enzyme	17.71	0.00179716781257883
PADG_07925	ubiquitin-conjugating enzyme E2 N	24.77	0.00217641874973217
PADG_00569	5'/3'-nucleotidase SurE	7.3	0.0203490779710472
PADG_05929	protein-L-isoaspartate O-methyltransferase	8.5	0.000104293058688337
Protein/peptide degradation
PADG_02637	ubiquitin-conjugating enzyme	47.99	0.00552046595228165
PADG_06290	proteasome component PRE5	48.18	0.0119003210880048
PADG_03221	thimet oligopeptidase	44.01	0.0152211653648595
PADG_05922	glutamate carboxypeptidase	62.82	0.018794315888034
PADG_05820	xaa-Pro aminopeptidase	60.96	0.0537361658754471
PADG_05160	Dipeptidyl peptidase 3	42.94	0.000553026709381306
PADG_08442	Proteasome subunit alpha type	30.72	0.00644585367629858
PADG_03967	proteasome component C5	45.24	0.012833799267322
PADG_07190	Proteasome endopeptidase complex	37.56	0.0500129362578737
PADG_00634	vacuolar protease A	25.22	0.00276331930081985
PADG_06546	Aminopeptidase	59.91	0.018748446410497
CELLULAR TRANSPORT
Transported compounds (substrates)
PADG_07964	V-type proton ATPase subunit E	83.38	0.00770764690084264
PADG_08176	phosphatidylinositol-phosphatidylcholine transfer protein	31.56	0.0103878866021587
PADG_01363	diazepam-binding inhibitor (GABA receptor acyl- -binding )	84.2	0.0170201896661536
Transport routes
PADG_02022	clathrin light chain	84.07	0.00526327780889446
PADG_02924	G2/M phase checkpoint control protein Sum2	24.09	0.000640360610487575
PADG_07014	vesicular-fusion sec17	58.84	0.0410862235352565
CELLULAR COMMUNICATION
Cellular signalling
PADG_08191	cAMP-dependent kinase regulatory subunit	15.37	0.000153652216039725
PADG_04383	tricalbin-3	25.57	0.00157729548942107
PADG_07287	WD repeat	13.98	0.0424886349236938
PADG_03219	myosin regulatory light chain cdc4	34.13	0.00245254380627877
CELL RESCUE
Stress response
PADG_02981	ThiJ/PfpI family protein	71.14	0.0202700356111835
PADG_05032	Hsp90 binding co-chaperone (Sba1)	39.31	0.0317768742306163
PADG_03423	glutathione S-transferase Gst3	28.83	0.000573696552796715
PADG_02764	thioredoxin-like protein	76.21	0.00495776661632139
PADG_05344	peroxiredoxin Q BCP	15.93	0.00309586826577796
PADG_05504	thioredoxin	106.67	0.0208911445460205
Virulence, disease factors
PADG_07422	serine proteinase	29.51	0.00264817902949662
Detoxification
PADG_03095	mitochondrial peroxiredoxin PRX1	33.08	0.0351949640957963
PADG_00073	SAM-dependent methyltransferase COQ5 family	35.14	0.000874824117092326
PADG_07418	superoxide dismutase [Cu-Zn] SOD1	101.1	0.00119250240482325
PADG_01755	Fe-Mn family superoxide dismutase SOD2	40.2	0.0191136606558536
CELL FATE
Cell growth / morphogenesis
PADG_05517	rho-gdp dissociation inhibitor	21.41	0.019945607030085
PADG_04559	progesterone binding	16.55	0.0378473693930494
Cell death
PADG_06087	hypothetical protein	15.32	0.000495869192119841
BIOGENESIS OF CELLULAR COMPONENTS
Cell wall
PADG_00994	chitinase class II	236.68	0.000152810421803673
PADG_03691	β-1,3-exoglucanase	9.66	0.000192529842468642
PADG_04499	cell wall protein ECM33 precursor	22.82	0.000415316082694873
PADG_02862	1,3-beta-glucosidase	9.17	0.0194863299097851
CELL TYPE DIFFERENTIATON
Fungal/microorganismic cell type differentiation
PADG_04260	NIMA-interacting protein TinC	29.3	0.000707300897920691
PADG_08091	cell polarity (Alp11)	11.88	0.0208774113534429
UNCLASSIFIED PROTEINS
PADG_02604	hypothetical protein	33.89	0.00015844299425143
PADG_02181	HAD-superfamily hydrolase	36.51	0.000200997050975056
PADG_12447	hypothetical protein	102.27	0.000252966887635888
PADG_04907	hypothetical protein	47.96	0.000318705002215328
PADG_05157	cell surface protein, putative	27.81	0.000347601158886615
PADG_04343	short chain dehydrogenase/reductase	21.75	0.000645592053848837
PADG_01857	Uncharacterized protein	41.39	0.000735739746029736
PADG_02967	Uncharacterized protein	111.93	0.000954103076199105
PADG_06021	hypothetical protein	32.74	0.000987328858139613
PADG_06202	Arp2 3 complex subunit Arc16	66.98	0.00132807191136456
PADG_07670	SAP domain-containing protein	30.66	0.0013911862778064
PADG_11347	hypothetical protein	33.49	0.00197211084602885
PADG_00422	actin cytoskeleton protein (VIP1)	162.78	0.00207529238829785
PADG_04205	hypothetical protein	39.47	0.00267855755722755
PADG_01002	erythrocyte band 7 integral membrane protein	17.5	0.00271552290942387
PADG_02858	hypothetical protein	37.78	0.00310539167374307
PADG_11101	hypothetical protein	41.61	0.00317627875002816
PADG_00674	hypothetical protein	13.05	0.00394824311127837
PADG_11424	hypothetical protein	41.88	0.00515308641760238
PADG_02338	Uncharacterized protein	19.47	0.00599800759227989
PADG_12252	hypothetical protein	8.88	0.00737286242790404
PADG_08152	hypothetical protein	13.17	0.00772151473816209
PADG_08270	UBX domain-containing protein	8.33	0.00779498683485196
PADG_02944	hypothetical protein	23.01	0.00846113292689915
PADG_00921	Uncharacterized protein	35.19	0.00965739615783812
PADG_11487	hypothetical protein	17.57	0.0106368435907347
PADG_07225	Uncharacterized protein	24.59	0.0107115482507958
PADG_11950	hypothetical protein	122.48	0.0114196399407177
PADG_06136	related to mismatched base pair and cruciform dna recognition	21.36	0.0130031745279776
PADG_07506	hypothetical protein	44.27	0.0146863742665499
PADG_02118	Uncharacterized protein	16.96	0.016955093392485
PADG_04818	hypothetical protein	5.42	0.0170034848346801
PADG_00676	hypothetical protein	128.58	0.0225015189702146
PADG_04685	Uncharacterized protein	15.49	0.0233426763011714
PADG_03203	BAR domain-containing protein	88.17	0.0256785799658214
PADG_04215	DUF124 domain-containing protein	21.2	0.026961653931293
PADG_01688	DlpA domain-containing protein	12.4	0.030468175182578
PADG_02709	hypothetical protein	17.25	0.0373430897201166
PADG_05584	hypothetical protein	13.06	0.0507774717047346
PADG_02307	CUE domain-containing	12.64	0.052604670310913
PADG_04806	hypothetical protein	14.14	0.0526341547562164
PADG_06945	GYF domain-containing protein	26.02	0.0535146776162895
aAcession number - acession number of matched protein from Paracoccidioides brasiliensis Uniprot database
bProtein description - proteins annotation from Paracoccidioides brasiliensis database or by homology in Blast2GO or NCBI
cScore - score obtained from the MS Amanda 2.0
dp-value - statistically significant differences are considered with ≤ 0.05 (ANOVA)
eBiological process of differentially expressed proteins from MIPS (http://mips.helmholtz-muenchen.de/funcatDB ) and Uniprot databases (http://www.uniprot.org/).

## Sheet: Table S4
Table S4. Identified proteins from Paracoccidioides brasiliensis down-regulated in the mycelia phase compared to the mycelia-to-yeast transition and yeast cells
Acession numbera	Protein descriptionb	Scorec	p-valued
Functional categoriese
METABOLISM
Amino acid metabolism
PADG_01488	thiol methyltransferase	16.36	0.00859584687713703
PADG_01621	aspartate aminotransferase	76.22	0.000603223867301128
PADG_05277	Serine hydroxymethyltransferase	84.56	0.00298066391122739
PADG_03627	2-oxoisovalerate dehydrogenase subunit beta	40.81	0.0373648418664289
PADG_08262	asparagine synthase (glutamine-hydrolyzing)	7.22	0.0374351680322741
PADG_00888	Argininosuccinate synthase	54.79	0.0283905003634937
PADG_05058	chorismate mutase	36.37	0.0226842449859004
PADG_01886	adenosylhomocysteinase	101.7	0.02113109868656
PADG_00210	glycine dehydrogenase	39.27	0.0105405077270114
PADG_08468	4-hydroxyphenylpyruvate dioxygenase	60.91	0.00549013636700336
PADG_08465	fumarylacetoacetase	57.67	0.0108038616369285
PADG_07366	methylcrotonoyl-CoA carboxylase subunit alpha	32.16	0.0509066885694793
PADG_04487	chorismate synthase	22.9	0.0314909968419182
Nucleotide/nucleoside/nucleobase metabolism
PADG_04099	phosphoribosylaminoimidazolecarboxamide formyltransferase/IMP cyclohydrolase	105.74	0.0290343921451513
PADG_01159	Uridylate kinase	25.89	0.0225226043444458
PADG_05321	DNA RNA non-specific nuclease	31.72	0.0499799223721024
C-compound and carbohydrate metabolism
PADG_03118	aldose 1-epimerase family	20.92	0.0473203607543561
PADG_00912	UDP-galactopyranose mutase	49.9	0.00775039746204842
PADG_01677	acetyl-coenzyme A synthetase	23.94	0.0413980013723899
PADG_04710	2-methylcitrate mitochondrial	179.9	0.00129368626044376
Lipid, fatty acid and isoprenoid metabolism
PADG_12025	glutaryl- CoA dehydrogenase	11.75	0.0378176148991082
PADG_01228	3-hydroxybutyryl-CoA dehydrogenase	26.98	0.00942493695792639
PADG_00255	fatty acid synthase beta subunit dehydratase	97.69	0.0372553299870248
PADG_04718	2-methylcitrate dehydratase	162.21	0.000131666517534101
Metabolism of vitamins, cofactors, and prosthetic groups
PADG_00443	Dihydropteroate synthase	75.47	0.00123800894548555
PADG_05822	Pyridoxine biosynthesis protein pyroA	89.63	0.00277034051507976
PADG_08457	biotin synthase	6.95	0.0395889417320599
ENERGY
Glycolysis and gluconeogenesis
PADG_01896	Phosphoglycerate kinase	134.19	0.000712735140039373
PADG_08503	Phosphoenolpyruvate carboxykinase	71.43	0.0115249761276736
PADG_02411	Glyceraldehyde-3-phosphate dehydrogenase	554.25	0.0492052726676888
PADG_04059	Enolase	350.01	0.00541040257511781
Tricarboxylic-acid pathway (citrate cycle, Krebs cycle, TCA cycle)
PADG_00246	pyruvate dehydrogenase E1 component subunit beta	71.06	0.0014620825618247
PADG_04993	ATP-citrate synthase subunit 1	69.17	0.0215948774017605
PADG_07213	pyruvate dehydrogenase complex dihydrolipoamide acetyltransferase	103.07	0.006306183339428
PADG_11845	Aconitate hydratase, mitochondrial	207.07	0.0302112190508672
PADG_00317	succinyl-CoA ligase subunit beta	48.46	0.0126837599715285
PADG_02260	succinyl-CoA ligase subunit alpha	74.34	0.0326252304957893
PADG_04939	Succinyl-CoA:3-ketoacid-coenzyme A transferase	58.28	0.0201943831690541
PADG_08387	Citrate synthase	76.95	0.00379083047685583
PADG_01797	Dihydrolipoamide acetyltransferase component of pyruvate dehydrogenase	57.76	0.0128389547829813
Electron transport and membrane-associated energy conservation
PADG_02561	ATP synthase subunit alpha, mitochondrial	327.16	0.00099703997320092
PADG_05436	Cytochrome b-c1 complex subunit Rieske	13.56	0.00954500862971618
PADG_03516	NADH-ubiquinone oxidoreductase 30.4 kDa subunit	15.29	0.00859471577854355
PADG_06196	12-oxophytodienoate reductase	53.59	0.000130524968963367
Respiration
PADG_05750	cytochrome c oxidase polypeptide VI	57.71	0.000329872995986405
PADG_07081	electron transfer flavo alpha subunit	85.34	0.0265951000485402
PADG_03039	MICOS complex subunit MIC60	52.1	0.0458991211511605
PADG_03872	mitochondrial import inner membrane translocase subunit tim1	28.08	0.0280037026658489
PADG_07042	ATP synthase F1, delta subunit	73.15	0.0514263542897544
PADG_07813	ATP synthase F1, gamma subunit	94.65	0.00320229579998738
PADG_08349	ATP synthase subunit beta, mitochondrial	526.17	0.0091913956997716
PADG_05402	mitochondrial F1F0 ATP synthase subunit	32.02	0.0128065223457609
Oxidation of fatty acids
PADG_06805	acyl- dehydrogenase	93.54	0.00228164549110767
PADG_01209	enoyl-CoA hydratase	75.09	0.0158508402126517
PADG_07023	carnitine O-acetyltransferase	23.7	0.0299195036063134
PADG_01687	3-ketoacyl-CoA thiolase	148.38	0.000606823603773545
TRANSCRIPTION
RNA synthesis
PADG_02555	nucleic acid-binding protein	62.4	0.0101850714020848
PADG_00872	histone H4	71.3	0.0252015733715969
PROTEIN SYNTHESIS
Ribosome biogenesis
PADG_11904	Ribosomal protein L1	36.56	0.0547556214196747
PADG_03856	60S ribosomal protein L15	31.71	0.000948265034607996
PADG_04848	60S ribosomal protein L8-B	58.13	0.00391393542396789
PADG_04862	50S ribosomal protein Mrp49	12.73	0.0046969426014565
PADG_05721	60S ribosomal protein L4	139	0.031687423620715
PADG_00784	40S ribosomal protein S0	43.43	0.038488765469723
PADG_02056	ribosomal protein L7	39.41	0.00101174747252608
PADG_01654	40S ribosomal protein S6-A	84.13	0.00128612006836141
PADG_00354	40S ribosomal protein S17	91.49	0.00512401922994533
PADG_01914	60S ribosomal protein L35	36.39	0.00595985342101163
PADG_00627	mitochondrial large ribosomal subunit L49, variant	5.15	0.00635571801442804
PADG_01387	60S ribosomal protein L7	35.88	0.00676476492288821
PADG_03778	60S ribosomal protein L10-A	56.25	0.0128434095495006
PADG_04106	60S ribosomal protein L11	47.97	0.0202870981819721
PADG_03873	60S ribosomal protein L20	18.21	0.0326173334051663
PADG_06525	40S ribosomal protein S1	78.17	0.0498924638228775
PADG_05939	60S ribosomal protein L27a	92.23	0.00976778835723734
PADG_03326	40S ribosomal protein S9	28.36	0.0516200825998414
PADG_03315	40S ribosomal protein S4	84.65	0.00145057927925207
PADG_02888	60S ribosomal protein L6 O	64.61	0.00058696534564495
PADG_06838	40S ribosomal protein S5	81.11	0.0280593514265553
PADG_02828	Ribosomal protein	35.23	0.0319912825552141
PADG_06048	40S ribosomal protein S27	16.06	0.0441806922768012
PADG_11379	60S ribosomal protein L5	90.99	0.00947872658438146
Translation
PADG_02759	ribosome recycling factor domain-containing protein	14.85	0.00717309135667122
PADG_02896	elongation factor 1-beta	55.72	0.000328396134515179
PADG_00692	elongation factor 1-alpha	229.91	0.0033049385655597
PADG_08125	Elongation factor 2	258.41	0.00977484226145031
PADG_06265	elongation factor 1-gamma	94.06	0.00245190358187735
Aminoacyl-tRNA-synthetases
PADG_05848	glycine-tRNA ligase	29.33	0.0284549763738526
PROTEIN FOLDING AND STABILIZATION
Protein folding and stabilization
PADG_12323	peptidyl-prolyl cis-trans isomerase	46.01	0.000811310718754342
PADG_02895	ATP-dependent Clp protease ATP-binding subunit ClpB	62.13	0.00276781772538938
PADG_07815	disulfide-isomerase domain	37.88	0.00378267127358446
PADG_04092	peptidyl-prolyl cis-trans isomerase B	109.77	0.00718691945820977
PADG_05628	Protein disulfide-isomerase domain	65.37	0.0189209329424933
PADG_06488	peptidyl-prolyl cis-trans isomerase D	139.23	0.0284592321370524
PADG_08048	T-complex protein 1 subunit beta	88.82	0.0435867936243462
PADG_08587	Peptidylprolyl isomerase	24.02	0.000635200628117717
PADG_01565	calnexin	82.6	0.0476035441549569
PADG_04034	Chaperone DnaJ	148.98	0.0070692227624351
PADG_02206	DnaJ domain protein Psi	62.1	0.0474842422073504
PADG_05229	chaperone protein dnaJ 3	20.67	0.00851844162738829
Protein/peptide degradation
PADG_00599	26S protease regulatory subunit 6A	58.13	0.0340488792956519
PADG_04167	aspartyl aminopeptidase	86.75	0.000221830754827111
CELLULAR TRANSPORT
transported compounds (substrates)
PADG_06692	mitochondrial phosphate carrier protein	49.55	0.028478971205458
PADG_01440	ADP,ATP carrier protein	185.6	0.00222386670540909
PADG_03559	Cytochrome b5	28.87	0.0428430530059768
Transport facilities
PADG_08263	mitochondrial outer membrane protein porin	144.86	0.00119131447896499
CELLULAR COMMUNICATION
Cellular signalling
PADG_02845	CORD and CS domain-containing	36.07	0.000230062222189261
PADG_08342	GTP-binding protein ypt1	36.58	0.0262887200043236
PADG_07652	CAMK/CAMK1/CAMK1-CMK protein k	16.53	0.00982473505840494
CELL RESCUE
Stress response
PADG_03170	serum paraoxonase/arylesterase 2	8.91	0.0049738065878992
PADG_01711	Hsp90 co-chaperone AHA1	85.65	0.00381621468774507
PADG_07715	hsp90-like protein	342.67	0.00592148500579047
PADG_02761	hsp75-like protein	294.38	0.0479601189854827
PADG_08369	hsp60-like protein	831.65	0.00127751244263923
PADG_03562	chaperone DnaK	355.03	0.00874116932727769
PADG_03163	cytochrome c peroxidase, mitochondrial	109.64	0.000593374880337985
PADG_04912	AhpC/TSA family protein	50.22	0.0170318717607415
PADG_07946	peroxisomal matrix protein	44.1	0.0297718977714577
PADG_00430	70 kDa heat shock protein	484.2	0.00660782723481957
PADG_02785	heat shock protein Hsp88	152.1	0.0223062727662165
PADG_00207	ribosome associated chaperone Zuotin	60.82	0.0439051277963011
PADG_08118	hsp72-like protein	959.26	0.00757422338032652
PADG_03963	30 kDa heat shock	138.26	0.000805454890924632
PADG_03654	hypothetical protein	19.31	0.000102412429082015
INTERACTION WITH THE ENVIRONMENT
Cell adhesion
PADG_04440	14-3-3-like protein	109.53	0.0115304629233556
PADG_07615	immunodominant antigen Gp43	22.2	0.00164042968040959
BIOGENESIS OF CELLULAR COMPONENTS
Cell wall
PADG_05303	beta-1,6-glucan biosynthesis (Knh1)	5.13	0.013018510681609
UNCLASSIFIED PROTEINS
PADG_12152	hypothetical protein	10.19	0.00345282888989835
PADG_05356	isochorismatase domain-containing protein	80.89	0.00876062721083998
PADG_06080	hypothetical protein	17.63	0.00220468098930026
PADG_11413	hypothetical protein	19.14	0.0184217228588476
PADG_11832	hypothetical protein	18.79	0.0233063048763567
PADG_01128	hypothetical protein	11.22	0.0298111381892491
PADG_04439	Uncharacterized protein	18.72	0.054953798716532
PADG_02909	Uncharacterized protein	14.92	0.00455833380773627
PADG_06699	Uncharacterized protein	14.25	0.000786530106643649
aAcession number - acession number of matched protein from Paracoccidioides brasiliensis Uniprot database
bProtein description - proteins annotation from Paracoccidioides brasiliensis database or by homology in Blast2GO or NCBI
cScore - score obtained from the MS Amanda 2.0
dp-value - statistically significant differences are considered with ≤ 0.05 (ANOVA)
eBiological process of differentially expressed proteins from MIPS (http://mips.helmholtz-muenchen.de/funcatDB ) and Uniprot databases (http://www.uniprot.org/).

## Sheet: Table S5
Table S5. Identified proteins from Paracoccidioides brasiliensis up-regulated in the mycelia-to-yeast transition compared to the mycelia phase and yeast cells
Acession numbera	Protein descriptionb	Scorec	p-valued
Functional categoriese
METABOLISM
Amino acid metabolism
PADG_04487	chorismate synthase	22.9	0.0314909968419182
C-compound and carbohydrate metabolism
PADG_01677	acetyl-coenzyme A synthetase	23.94	0.0413980013723899
ENERGY
Glycolysis and gluconeogenesis
PADG_08503	Phosphoenolpyruvate carboxykinase	71.43	0.0115249761276736
PADG_02411	Glyceraldehyde-3-phosphate dehydrogenase	554.25	0.0492052726676888
Electron transport and membrane-associated energy conservation
PADG_06196	12-oxophytodienoate reductase	53.59	0.000130524968963367
PROTEIN FOLDING AND STABILIZATION
Protein folding and stabilization
PADG_08587	Peptidylprolyl isomerase	24.02	0.000635200628117717
PADG_01565	calnexin	82.6	0.0476035441549569
PADG_04034	Chaperone DnaJ	148.98	0.0070692227624351
PADG_02206	DnaJ domain protein Psi	62.1	0.0474842422073504
PADG_05229	chaperone protein dnaJ 3	20.67	0.00851844162738829
Protein/peptide degradation
PADG_04167	aspartyl aminopeptidase	86.75	0.000221830754827111
CELLULAR TRANSPORT
Transported compounds (substrates)
PADG_03559	Cytochrome b5	28.87	0.0428430530059768
CELLULAR COMMUNICATION
Cellular signalling
PADG_07652	CAMK/CAMK1/CAMK1-CMK protein k	16.53	0.00982473505840494
CELL RESCUE
Stress response
PADG_08118	hsp72-like protein	959.26	0.00757422338032652
PADG_03963	30 kDa heat shock	138.26	0.000805454890924632
PADG_03654	hypothetical protein	19.31	0.000102412429082015
INTERACTION WITH THE ENVIRONMENT
Cell adhesion
PADG_07615	immunodominant antigen Gp43	22.2	0.00164042968040959
UNCLASSIFIED PROTEINS
PADG_06699	Uncharacterized protein	14.25	0.000786530106643649
PADG_02909	Uncharacterized protein	14.92	0.00455833380773627
aAcession number - acession number of matched protein from Paracoccidioides brasiliensis Uniprot database
bProtein description - proteins annotation from Paracoccidioides brasiliensis database or by homology in Blast2GO or NCBI
cScore - score obtained from the MS Amanda 2.0
dp-value - statistically significant differences are considered with ≤ 0.05 (ANOVA)
eBiological process of differentially expressed proteins from MIPS (http://mips.helmholtz-muenchen.de/funcatDB ) and Uniprot databases (http://www.uniprot.org/).

## Sheet: Table S6
Table S6. Identified proteins from Paracoccidioides brasiliensis down-regulated in the mycelia-to-yeast transition compared to the mycelia and yeast cells
Acession numbera	Protein descriptionb	Scorec	p-valued
Functional categoriese
METABOLISM
Amino acid metabolism
PADG_01488	thiol methyltransferase	16.36	0.00859584687713703
PADG_02214	4-aminobutyrate aminotransferase	146.62	0.000473697117025741
PADG_01621	aspartate aminotransferase	76.22	0.000603223867301128
PADG_05277	Serine hydroxymethyltransferase	84.56	0.00298066391122739
PADG_03627	2-oxoisovalerate dehydrogenase subunit beta	40.81	0.0373648418664289
PADG_08262	asparagine synthase (glutamine-hydrolyzing)	7.22	0.0374351680322741
PADG_03522	methylthioadenosine phosphorylase	61.07	0.00188671139057892
PADG_00888	Argininosuccinate synthase	54.79	0.0283905003634937
PADG_06252	1,2-dihydroxy-3-keto-5-methylthiopentene dioxygenase	29.88	0.00701338481935753
PADG_06144	saccharopine dehydrogenase	25.89	0.00527529557636022
PADG_01718	Saccharopine dehydrogenase [NADP+, L-glutamate-forming]	25.07	0.0221450392480064
PADG_08021	phospho-2-dehydro-3-deoxyheptonate aldolase	35.26	0.00034871632473159
PADG_05058	chorismate mutase	36.37	0.0226842449859004
PADG_01886	adenosylhomocysteinase	101.7	0.02113109868656
PADG_04603	spermidine synthase	34.69	0.0432103775062461
PADG_00210	glycine dehydrogenase	39.27	0.0105405077270114
PADG_08468	4-hydroxyphenylpyruvate dioxygenase	60.91	0.00549013636700336
PADG_08465	fumarylacetoacetase	57.67	0.0108038616369285
PADG_07366	methylcrotonoyl-CoA carboxylase subunit alpha	32.16	0.0509066885694793
Nucleotide/nucleoside/nucleobase metabolism
PADG_04869	HIT domain-containing	27.59	0.00214233464281135
PADG_00780	ribose-phosphate pyrophosphokinase II	65.5	0.00949990061787514
PADG_08066	purine nucleoside phosphorylase I, inosine and guanosine-specific	14.82	0.00427473565670872
PADG_00322	xanthine-guanine phosphoribosyl transferase	29.21	0.00126429186045653
PADG_00621	Hydroxyisourate hydrolase	5.54	0.0195414250770774
PADG_04099	phosphoribosylaminoimidazolecarboxamide formyltransferase/IMP cyclohydrolase	105.74	0.0290343921451513
PADG_07970	dihydroorotase, homodimeric	36.69	0.000601494528361185
PADG_01100	uracil phosphoribosyltransferase	22.47	0.00342045544824264
PADG_07782	Deoxyuridine 5'-triphosphate nucleotidohydrolase	81.69	0.00385911777105953
PADG_01159	Uridylate kinase	25.89	0.0225226043444458
PADG_06054	deoxyribose-phosphate aldolase	14.93	0.0359382344610037
PADG_05321	DNA RNA non-specific nuclease	31.72	0.0499799223721024
PADG_02658	nucleoside-diphosphate-sugar epimerase	26.88	0.000440673349932956
Phosphate metabolism
PADG_0417	Inorganic pyrophosphatase	101.62	0.00039648057603618
C-compound and carbohydrate metabolism
PADG_03118	aldose 1-epimerase family	20.92	0.0473203607543561
PADG_00649	alcohol oxidase	99.63	0.000210018090153545
PADG_04687	short-chain dehydrogenase reductase family	63.12	0.00109994176880593
PADG_03859	NADP-dependent mannitol dehydrogenase	37.32	0.0016711614063246
PADG_00735	Lactam utilization protein lamB	19.26	0.00269083936760223
PADG_01372	mannitol-1-phosphate 5-dehydrogenase	98.2	0.00320014525763444
PADG_05855	lactonohydrolase	38.03	0.00734969612425638
PADG_00912	UDP-galactopyranose mutase	49.9	0.00775039746204842
PADG_07606	2,5-diketo-D-gluconic acid reductase A	77.45	0.010818881866288
PADG_06740	betaine aldehyde dehydrogenase	60.37	0.0325496051578872
PADG_04710	2-methylcitrate mitochondrial	179.9	0.00129368626044376
PADG_05081	Aldehyde dehydrogenase	222.22	0.000318428299089706
Lipid, fatty acid and isoprenoid metabolism
PADG_12025	glutaryl- CoA dehydrogenase	11.75	0.0378176148991082
PADG_03492	phosphatidylserine decarboxylase	29.91	0.00185747080872941
PADG_01228	3-hydroxybutyryl-CoA dehydrogenase	26.98	0.00942493695792639
PADG_03449	Isopentenyl-diphosphate delta-isomerase	20.95	0.0209229087713661
PADG_00255	fatty acid synthase beta subunit dehydratase	97.69	0.0372553299870248
PADG_04718	2-methylcitrate dehydratase	162.21	0.000131666517534101
Metabolism of vitamins, cofactors, and prosthetic groups
PADG_00443	Dihydropteroate synthase	75.47	0.00123800894548555
PADG_05822	Pyridoxine biosynthesis protein pyroA	89.63	0.00277034051507976
PADG_08457	biotin synthase	6.95	0.0395889417320599
Secondary metabolism
PADG_08034	dienelactone hydrolase family protein	107.18	0.00108007819663931
PADG_01052	3-demethylubiquinone-9 3-methyltransferase	20.31	0.00572417440168868
PADG_00312	cytochrome c heme lyase	15.03	0.0179304699139903
ENERGY
Glycolysis and gluconeogenesis
PADG_00852	fructose-1,6-bisphosphate aldolase, class 2	18.6	0.0321261222174796
PADG_07950	glucokinase	34.61	0.0269789169774159
PADG_06906	Triosephosphate isomerase	155.73	0.00153813947318225
PADG_05109	2,3-bisphosphoglycerate-independent phosphoglycerate mutase	62.5	0.0117496849150458
PADG_01896	Phosphoglycerate kinase	134.19	0.000712735140039373
PADG_04059	Enolase	350.01	0.00541040257511781
Tricarboxylic-acid pathway (citrate cycle, Krebs cycle, TCA cycle)
PADG_00246	pyruvate dehydrogenase E1 component subunit beta	71.06	0.0014620825618247
PADG_04993	ATP-citrate synthase subunit 1	69.17	0.0215948774017605
PADG_04165	pyruvate dehydrogenase complex component Pdx1	38.2	0.00131307433739174
PADG_07213	pyruvate dehydrogenase complex dihydrolipoamide acetyltransferase	103.07	0.006306183339428
PADG_11845	Aconitate hydratase, mitochondrial	207.07	0.0302112190508672
PADG_00317	succinyl-CoA ligase subunit beta	48.46	0.0126837599715285
PADG_02260	succinyl-CoA ligase subunit alpha	74.34	0.0326252304957893
PADG_01797	Dihydrolipoamide acetyltransferase component of pyruvate dehydrogenase	57.76	0.0128389547829813
PADG_04939	Succinyl-CoA:3-ketoacid-coenzyme A transferase	58.28	0.0201943831690541
PADG_08387	Citrate synthase	76.95	0.00379083047685583
Electron transport and membrane-associated energy conservation
PADG_02561	ATP synthase subunit alpha, mitochondrial	327.16	0.00099703997320092
PADG_05436	Cytochrome b-c1 complex subunit Rieske	13.56	0.00954500862971618
PADG_03516	NADH-ubiquinone oxidoreductase 30.4 kDa subunit	15.29	0.00859471577854355
PADG_07749	NAD(P)H:quinone oxidoreductase, type IV	209.82	0.0488987573295302
Respiration
PADG_05750	cytochrome c oxidase polypeptide VI	57.71	0.000329872995986405
PADG_07081	electron transfer flavo alpha subunit	85.34	0.0265951000485402
PADG_03039	MICOS complex subunit MIC60	52.1	0.0458991211511605
PADG_03872	mitochondrial import inner membrane translocase subunit tim1	28.08	0.0280037026658489
PADG_07042	ATP synthase F1, delta subunit	73.15	0.0514263542897544
PADG_07813	ATP synthase F1, gamma subunit	94.65	0.00320229579998738
PADG_08349	ATP synthase subunit beta, mitochondrial	526.17	0.0091913956997716
PADG_05403	NADH-ubiquinone oxidoreductase 21 kDa subunit	61.24	0.0252028231260988
PADG_02454	NADH-ubiquinone oxidoreductase	12.12	0.0505489922010667
PADG_05402	mitochondrial F1F0 ATP synthase subunit	32.02	0.0128065223457609
Fermentation
PADG_11405	Alcohol dehydrogenase 1	181.54	0.000117667332982207
PADG_04701	Alcohol dehydrogenase	19.87	0.0398751128886334
Oxidation of fatty acids
PADG_06805	acyl- dehydrogenase	93.54	0.00228164549110767
PADG_01209	enoyl-CoA hydratase	75.09	0.0158508402126517
PADG_07023	carnitine O-acetyltransferase	23.7	0.0299195036063134
PADG_01687	3-ketoacyl-CoA thiolase	148.38	0.000606823603773545
CELL CYCLE AND DNA PROCESSING
DNA processing
PADG_03459	replication factor-A protein	33.18	0.0149027131920101
PADG_05818	HLH DNA binding	11.19	0.0230078557563301
PADG_02683	UV excision repair protein Rad23	95.32	0.0101122103649832
PADG_05709	histone acetyltransferase type B subunit 2	27.36	0.00164234466516168
PADG_00656	Non-histone chromosomal protein 6	49.18	0.00349912944508594
Cell cycle
PADG_04795	deubiquitination-protection protein dph1	66.45	0.00011583181867771
PADG_05683	cell division control protein 48	276.29	0.000330152297791995
PADG_07319	septin-1	30.11	0.000818895717889287
PADG_07515	NSFL1 cofactor p47	31.97	0.0143456926429943
TRANSCRIPTION
RNA synthesis
PADG_00814	branchpoint-bridging protein	22.78	0.000361519806372817
PADG_04307	mRNA binding post-transcriptional regulator	149.3	0.00322339287702619
PADG_02555	nucleic acid-binding protein	62.4	0.0101850714020848
PADG_01508	U1 small nuclear ribonucleoprotein C	9.16	0.0268581913593662
PADG_01455	KH domain RNA-binding protein	177.31	0.000544832339699319
PADG_08081	zinc knuckle domain	30.31	0.000727891867202843
PADG_00220	class 2 transcription repressor NC2	9.43	0.00304321420966517
PADG_04311	cellular nucleic acid-binding protein	21.89	0.0115271319353104
PADG_03869	HMG box	37.81	0.0149326260057446
PADG_00872	histone H4	71.3	0.0252015733715969
PADG_06182	transcriptional repressor	130.91	0.0323405291079937
RNA processing
PADG_02783	RNA-binding La domain-containing protein	35.41	0.0252707765390186
PADG_07689	transformer-SR ribonucleoprotein	63.33	0.00285515817257463
PADG_00044	28 kDa ribonucleoprotein	51.51	0.0311052414112992
PADG_00576	RNA recognition domain-containing protein containing protein, variant	43.25	0.000366474914980045
PADG_05340	pre-mrna splicing factor	73.65	0.00567170230733727
PADG_04369	splicing factor U2AF 23 kDa subunit	7.35	0.0093556652043975
PADG_04301	WD repeat-containing protein	33.57	0.0304988927372442
PROTEIN SYNTHESIS
Ribosome biogenesis
PADG_11904	Ribosomal protein L1	36.56	0.0547556214196747
PADG_03856	60S ribosomal protein L15	31.71	0.000948265034607996
PADG_01026	60S ribosomal protein L43	48.71	0.00189393950236822
PADG_04848	60S ribosomal protein L8-B	58.13	0.00391393542396789
PADG_04862	50S ribosomal protein Mrp49	12.73	0.0046969426014565
PADG_05686	ribosome biogenesis protein	19.52	0.0171919284417786
PADG_05721	60S ribosomal protein L4	139	0.031687423620715
PADG_00784	40S ribosomal protein S0	43.43	0.038488765469723
PADG_00335	40S ribosomal protein S14	150.13	0.0009283171462339
PADG_02056	ribosomal protein L7	39.41	0.00101174747252608
PADG_01654	40S ribosomal protein S6-A	84.13	0.00128612006836141
PADG_07583	40S ribosomal protein S21	54.68	0.00321015987134523
PADG_00354	40S ribosomal protein S17	91.49	0.00512401922994533
PADG_01914	60S ribosomal protein L35	36.39	0.00595985342101163
PADG_00627	mitochondrial large ribosomal subunit L49, variant	5.15	0.00635571801442804
PADG_01387	60S ribosomal protein L7	35.88	0.00676476492288821
PADG_03781	60S ribosomal protein L30	65.22	0.00769160773234302
PADG_03778	60S ribosomal protein L10-A	56.25	0.0128434095495006
PADG_00995	ubiquitin-40S ribosomal protein S27a	80.68	0.0155770103199853
PADG_04106	60S ribosomal protein L11	47.97	0.0202870981819721
PADG_03873	60S ribosomal protein L20	18.21	0.0326173334051663
PADG_02249	60S ribosomal protein L2	50.71	0.049831342606761
PADG_06525	40S ribosomal protein S1	78.17	0.0498924638228775
PADG_05939	60S ribosomal protein L27a	92.23	0.00976778835723734
PADG_03326	40S ribosomal protein S9	28.36	0.0516200825998414
PADG_01427	40S ribosomal protein S12	55.94	0.00188255977619058
PADG_03315	40S ribosomal protein S4	84.65	0.00145057927925207
PADG_02888	60S ribosomal protein L6 O	64.61	0.00058696534564495
PADG_06838	40S ribosomal protein S5	81.11	0.0280593514265553
PADG_02828	Ribosomal protein	35.23	0.0319912825552141
PADG_06048	40S ribosomal protein S27	16.06	0.0441806922768012
PADG_11379	60S ribosomal protein L5	90.99	0.00947872658438146
Translation
PADG_02759	ribosome recycling factor domain-containing protein	14.85	0.00717309135667122
PADG_02896	elongation factor 1-beta	55.72	0.000328396134515179
PADG_00692	elongation factor 1-alpha	229.91	0.0033049385655597
PADG_01079	translation initiation factor 4B	132.46	0.0305078072836169
PADG_07356	woronin body major protein	79.11	0.00055674974717756
PADG_01865	Eukaryotic translation initiation factor 3 subunit H	84.83	0.00217169449999158
PADG_00457	translation initiation factor 4G	97.39	0.0127112389368946
PADG_06110	translation initiation factor SUI1	25.21	0.0258640355371289
PADG_02691	eukaryotic translation initiation factor 6	19.22	0.0525198964080063
PADG_08125	Elongation factor 2	258.41	0.00977484226145031
PADG_06265	elongation factor 1-gamma	94.06	0.00245190358187735
Aminoacyl-tRNA-synthetases
PADG_05848	glycine-tRNA ligase	29.33	0.0284549763738526
PROTEIN FOLDING AND STABILIZATION
Protein folding and stabilization
PADG_12323	peptidyl-prolyl cis-trans isomerase	46.01	0.000811310718754342
PADG_12329	prefoldin subunit 2	15.08	0.00122708938870604
PADG_02895	ATP-dependent Clp protease ATP-binding subunit ClpB	62.13	0.00276781772538938
PADG_07815	disulfide-isomerase domain	37.88	0.00378267127358446
PADG_04092	peptidyl-prolyl cis-trans isomerase B	109.77	0.00718691945820977
PADG_05628	Protein disulfide-isomerase domain	65.37	0.0189209329424933
PADG_06488	peptidyl-prolyl cis-trans isomerase D	139.23	0.0284592321370524
PADG_08048	T-complex protein 1 subunit beta	88.82	0.0435867936243462
PADG_01852	small glutamine-rich tetratricopeptide repeat-containing protein	61.51	0.0194408966072878
PADG_05203	Peptidyl-prolyl cis-trans isomerase	49.8	0.028957954112554
PADG_07953	Peptidyl-prolyl cis-trans isomerase	32.66	0.00239744249348738
Protein targeting, sorting and translocation
PADG_02619	F-box domain-containing	45.73	0.0017688464217684
PADG_08188	vacuolar-sorting protein snf7	23.85	0.00562474527488371
PADG_08646	class E vacuolar -sorting machinery HSE1	22.48	0.0176936537439237
PADG_03274	mitochondrial import inner membrane translocase subunit tim9	36.03	0.0226626979060814
PADG_00240	SNF7 family protein Fti1/Did2	20.82	0.00561971799727414
Protein modification
PADG_00809	ubiquitin-conjugating enzyme	17.71	0.00179716781257883
PADG_07925	ubiquitin-conjugating enzyme E2 N	24.77	0.00217641874973217
PADG_00569	5'/3'-nucleotidase SurE	7.3	0.0203490779710472
PADG_05929	protein-L-isoaspartate O-methyltransferase	8.5	0.000104293058688337
Protein/peptide degradation
PADG_02637	ubiquitin-conjugating enzyme	47.99	0.00552046595228165
PADG_06290	proteasome component PRE5	48.18	0.0119003210880048
PADG_03221	thimet oligopeptidase	44.01	0.0152211653648595
PADG_05922	glutamate carboxypeptidase	62.82	0.018794315888034
PADG_05820	xaa-Pro aminopeptidase	60.96	0.0537361658754471
PADG_05160	Dipeptidyl peptidase 3	42.94	0.000553026709381306
PADG_08442	Proteasome subunit alpha type	30.72	0.00644585367629858
PADG_03967	proteasome component C5	45.24	0.012833799267322
PADG_00599	26S protease regulatory subunit 6A	58.13	0.0340488792956519
PADG_07190	Proteasome endopeptidase complex	37.56	0.0500129362578737
PADG_00634	vacuolar protease A	25.22	0.00276331930081985
PADG_06546	Aminopeptidase	59.91	0.018748446410497
CELLULAR TRANSPORT
Transported compounds (substrates)
PADG_07964	V-type proton ATPase subunit E	83.38	0.00770764690084264
PADG_06692	mitochondrial phosphate carrier protein	49.55	0.028478971205458
PADG_08176	phosphatidylinositol-phosphatidylcholine transfer protein	31.56	0.0103878866021587
PADG_01363	diazepam-binding inhibitor (GABA receptor acyl- -binding )	84.2	0.0170201896661536
PADG_01440	ADP,ATP carrier protein	185.6	0.00222386670540909
Transport facilities
PADG_08263	mitochondrial outer membrane protein porin	144.86	0.00119131447896499
transport routes
PADG_02022	clathrin light chain	84.07	0.00526327780889446
PADG_02924	G2/M phase checkpoint control protein Sum2	24.09	0.000640360610487575
PADG_07014	vesicular-fusion sec17	58.84	0.0410862235352565
CELLULAR COMMUNICATION
Cellular signalling
PADG_08191	cAMP-dependent kinase regulatory subunit	15.37	0.000153652216039725
PADG_02845	CORD and CS domain-containing	36.07	0.000230062222189261
PADG_04383	tricalbin-3	25.57	0.00157729548942107
PADG_08342	GTP-binding protein ypt1	36.58	0.0262887200043236
PADG_07287	WD repeat	13.98	0.0424886349236938
PADG_03219	myosin regulatory light chain cdc4	34.13	0.00245254380627877
CELL RESCUE
stress response
PADG_02981	ThiJ/PfpI family protein	71.14	0.0202700356111835
PADG_03170	serum paraoxonase/arylesterase 2	8.91	0.0049738065878992
PADG_01711	Hsp90 co-chaperone AHA1	85.65	0.00381621468774507
PADG_07715	hsp90-like protein	342.67	0.00592148500579047
PADG_02761	hsp75-like protein	294.38	0.0479601189854827
PADG_08369	hsp60-like protein	831.65	0.00127751244263923
PADG_03562	chaperone DnaK	355.03	0.00874116932727769
PADG_03163	cytochrome c peroxidase, mitochondrial	109.64	0.000593374880337985
PADG_04912	AhpC/TSA family protein	50.22	0.0170318717607415
PADG_07946	peroxisomal matrix protein	44.1	0.0297718977714577
PADG_00430	70 kDa heat shock protein	484.2	0.00660782723481957
PADG_02785	heat shock protein Hsp88	152.1	0.0223062727662165
PADG_00207	ribosome associated chaperone Zuotin	60.82	0.0439051277963011
PADG_05032	Hsp90 binding co-chaperone (Sba1)	39.31	0.0317768742306163
PADG_03423	glutathione S-transferase Gst3	28.83	0.000573696552796715
PADG_02764	thioredoxin-like protein	76.21	0.00495776661632139
PADG_05344	peroxiredoxin Q BCP	15.93	0.00309586826577796
PADG_05504	thioredoxin	106.67	0.0208911445460205
PADG_03095	mitochondrial peroxiredoxin PRX1	33.08	0.0351949640957963
Virulence, disease factors
PADG_07422	serine proteinase	29.51	0.00264817902949662
Detoxification
PADG_00073	SAM-dependent methyltransferase COQ5 family	35.14	0.000874824117092326
PADG_07418	superoxide dismutase [Cu-Zn] SOD1	101.1	0.00119250240482325
PADG_01755	Fe-Mn family superoxide dismutase SOD2	40.2	0.0191136606558536
CELL FATE
Cell growth / morphogenesis
PADG_05517	rho-gdp dissociation inhibitor	21.41	0.019945607030085
PADG_04559	progesterone binding	16.55	0.0378473693930494
Cell death
PADG_06087	hypothetical protein	15.32	0.000495869192119841
INTERACTION WITH THE ENVIRONMENT
Cell adhesion
PADG_04440	14-3-3-like protein 2	109.53	0.0115304629233556
BIOGENESIS OF CELLULAR COMPONENTS
Cell wall
PADG_00994	chitinase class II	236.68	0.000152810421803673
PADG_03691	β-1,3-exoglucanase	9.66	0.000192529842468642
PADG_04499	cell wall protein ECM33 precursor	22.82	0.000415316082694873
PADG_05303	beta-1,6-glucan biosynthesis (Knh1)	5.13	0.013018510681609
PADG_02862	1,3-beta-glucosidase	9.17	0.0194863299097851
CELL TYPE DIFFERENTIATON
Fungal/microorganismic cell type differentiation
PADG_04260	NIMA-interacting protein TinC	29.3	0.000707300897920691
PADG_08091	cell polarity (Alp11)	11.88	0.0208774113534429
UNCLASSIFIED PROTEINS
PADG_02604	hypothetical protein	33.89	0.00015844299425143
PADG_02181	HAD-superfamily hydrolase	36.51	0.000200997050975056
PADG_12447	hypothetical protein	102.27	0.000252966887635888
PADG_04907	hypothetical protein	47.96	0.000318705002215328
PADG_05157	cell surface protein, putative	27.81	0.000347601158886615
PADG_04343	short chain dehydrogenase/reductase	21.75	0.000645592053848837
PADG_01857	Uncharacterized protein	41.39	0.000735739746029736
PADG_02967	Uncharacterized protein	111.93	0.000954103076199105
PADG_06021	hypothetical protein	32.74	0.000987328858139613
PADG_06202	Arp2 3 complex subunit Arc16	66.98	0.00132807191136456
PADG_07670	SAP domain-containing protein	30.66	0.0013911862778064
PADG_11347	hypothetical protein	33.49	0.00197211084602885
PADG_00422	actin cytoskeleton protein (VIP1)	162.78	0.00207529238829785
PADG_04205	hypothetical protein	39.47	0.00267855755722755
PADG_01002	erythrocyte band 7 integral membrane protein	17.5	0.00271552290942387
PADG_02858	hypothetical protein	37.78	0.00310539167374307
PADG_11101	hypothetical protein	41.61	0.00317627875002816
PADG_12152	hypothetical protein	10.19	0.00345282888989835
PADG_00674	hypothetical protein	13.05	0.00394824311127837
PADG_11424	hypothetical protein	41.88	0.00515308641760238
PADG_02338	Uncharacterized protein	19.47	0.00599800759227989
PADG_12252	hypothetical protein	8.88	0.00737286242790404
PADG_08152	hypothetical protein	13.17	0.00772151473816209
PADG_08270	UBX domain-containing protein	8.33	0.00779498683485196
PADG_02944	hypothetical protein	23.01	0.00846113292689915
PADG_05356	isochorismatase domain-containing protein	80.89	0.00876062721083998
PADG_00921	Uncharacterized protein	35.19	0.00965739615783812
PADG_11487	hypothetical protein	17.57	0.0106368435907347
PADG_07225	Uncharacterized protein	24.59	0.0107115482507958
PADG_11950	hypothetical protein	122.48	0.0114196399407177
PADG_06136	related to mismatched base pair and cruciform dna recognition	21.36	0.0130031745279776
PADG_07506	hypothetical protein	44.27	0.0146863742665499
PADG_02118	Uncharacterized protein	16.96	0.016955093392485
PADG_04818	hypothetical protein	5.42	0.0170034848346801
PADG_00676	hypothetical protein	128.58	0.0225015189702146
PADG_04685	Uncharacterized protein	15.49	0.0233426763011714
PADG_03203	BAR domain-containing protein	88.17	0.0256785799658214
PADG_04215	DUF124 domain-containing protein	21.2	0.026961653931293
PADG_01688	DlpA domain-containing protein	12.4	0.030468175182578
PADG_02709	hypothetical protein	17.25	0.0373430897201166
PADG_05584	hypothetical protein	13.06	0.0507774717047346
PADG_02307	CUE domain-containing	12.64	0.052604670310913
PADG_04806	hypothetical protein	14.14	0.0526341547562164
PADG_06945	GYF domain-containing protein	26.02	0.0535146776162895
PADG_06080	hypothetical protein	17.63	0.00220468098930026
PADG_11413	hypothetical protein	19.14	0.0184217228588476
PADG_11832	hypothetical protein	18.79	0.0233063048763567
PADG_01128	hypothetical protein	11.22	0.0298111381892491
PADG_04439	Uncharacterized protein	18.72	0.054953798716532
aAcession number - acession number of matched protein from Paracoccidioides brasiliensis Uniprot database
bProtein description - proteins annotation from Paracoccidioides brasiliensis database or by homology in Blast2GO or NCBI
cScore - score obtained from the MS Amanda 2.0
dp-value - statistically significant differences are considered with ≤ 0.05 (ANOVA)
eBiological process of differentially expressed proteins from MIPS (http://mips.helmholtz-muenchen.de/funcatDB ) and Uniprot databases (http://www.uniprot.org/).

## Sheet: Table S7
Table S7. Identified proteins from Paracoccidioides brasiliensis up-regulated in the yeast phase compared to the mycelia-to-yeast transition and mycelia phases
Acession numbera	Protein descriptionb	Scorec	p-valued
Functional categoriese
METABOLISM
Amino acid metabolism
PADG_01488	thiol methyltransferase	16.36	0.00859584687713703
PADG_01621	aspartate aminotransferase	76.22	0.000603223867301128
PADG_05277	Serine hydroxymethyltransferase	84.56	0.00298066391122739
PADG_03627	2-oxoisovalerate dehydrogenase subunit beta	40.81	0.0373648418664289
PADG_08262	asparagine synthase (glutamine-hydrolyzing)	7.22	0.0374351680322741
PADG_00888	Argininosuccinate synthase	54.79	0.0283905003634937
PADG_05058	chorismate mutase	36.37	0.0226842449859004
PADG_01886	adenosylhomocysteinase	101.7	0.02113109868656
PADG_00210	glycine dehydrogenase	39.27	0.0105405077270114
PADG_08468	4-hydroxyphenylpyruvate dioxygenase	60.91	0.00549013636700336
PADG_08465	fumarylacetoacetase	57.67	0.0108038616369285
PADG_07366	methylcrotonoyl-CoA carboxylase subunit alpha	32.16	0.0509066885694793
Nucleotide/nucleoside/nucleobase metabolism
PADG_04099	phosphoribosylaminoimidazolecarboxamide formyltransferase/IMP cyclohydrolase	105.74	0.0290343921451513
PADG_01159	Uridylate kinase	25.89	0.0225226043444458
PADG_05321	DNA RNA non-specific nuclease	31.72	0.0499799223721024
C-compound and carbohydrate metabolism
PADG_03118	aldose 1-epimerase family	20.92	0.0473203607543561
PADG_00912	UDP-galactopyranose mutase	49.9	0.00775039746204842
PADG_04710	2-methylcitrate synthase mitochondrial	179.9	0.00129368626044376
Lipid, fatty acid and isoprenoid metabolism
PADG_12025	glutaryl- CoA dehydrogenase	11.75	0.0378176148991082
PADG_01228	3-hydroxybutyryl-CoA dehydrogenase	26.98	0.00942493695792639
PADG_00255	fatty acid synthase beta subunit dehydratase	97.69	0.0372553299870248
PADG_04718	2-methylcitrate dehydratase	162.21	0.000131666517534101
Metabolism of vitamins, cofactors, and prosthetic groups
PADG_00443	Dihydropteroate synthase	75.47	0.00123800894548555
PADG_05822	Pyridoxine biosynthesis protein pyroA	89.63	0.00277034051507976
PADG_08457	biotin synthase	6.95	0.0395889417320599
ENERGY
Glycolysis and gluconeogenesis
PADG_01896	Phosphoglycerate kinase	134.19	0.000712735140039373
PADG_04059	Enolase	350.01	0.00541040257511781
Tricarboxylic-acid pathway (citrate cycle, Krebs cycle, TCA cycle)
PADG_00246	pyruvate dehydrogenase E1 component subunit beta	71.06	0.0014620825618247
PADG_04993	ATP-citrate synthase subunit 1	69.17	0.0215948774017605
PADG_07213	pyruvate dehydrogenase complex dihydrolipoamide acetyltransferase	103.07	0.006306183339428
PADG_11845	Aconitate hydratase, mitochondrial	207.07	0.0302112190508672
PADG_00317	succinyl-CoA ligase subunit beta	48.46	0.0126837599715285
PADG_04939	Succinyl-CoA:3-ketoacid-coenzyme A transferase	58.28	0.0201943831690541
PADG_08387	Citrate synthase	76.95	0.00379083047685583
PADG_01797	Dihydrolipoamide acetyltransferase component of pyruvate dehydrogenase	57.76	0.0128389547829813
PADG_02260	succinyl-CoA ligase subunit alpha	74.34	0.0326252304957893
Electron transport and membrane-associated energy conservation
PADG_02561	ATP synthase subunit alpha, mitochondrial	327.16	0.00099703997320092
PADG_05436	Cytochrome b-c1 complex subunit Rieske	13.56	0.00954500862971618
PADG_03516	NADH-ubiquinone oxidoreductase 30.4 kDa subunit	15.29	0.00859471577854355
Respiration
PADG_05750	cytochrome c oxidase polypeptide VI	57.71	0.000329872995986405
PADG_07081	electron transfer flavo alpha subunit	85.34	0.0265951000485402
PADG_03039	MICOS complex subunit MIC60	52.1	0.0458991211511605
PADG_03872	mitochondrial import inner membrane translocase subunit tim1	28.08	0.0280037026658489
PADG_07042	ATP synthase F1, delta subunit	73.15	0.0514263542897544
PADG_07813	ATP synthase F1, gamma subunit	94.65	0.00320229579998738
PADG_08349	ATP synthase subunit beta, mitochondrial	526.17	0.0091913956997716
PADG_05402	mitochondrial F1F0 ATP synthase subunit	32.02	0.0128065223457609
Oxidation of fatty acids
PADG_06805	acyl- dehydrogenase	93.54	0.00228164549110767
PADG_01209	enoyl-CoA hydratase	75.09	0.0158508402126517
PADG_07023	carnitine O-acetyltransferase	23.7	0.0299195036063134
PADG_01687	3-ketoacyl-CoA thiolase	148.38	0.000606823603773545
TRANSCRIPTION
RNA synthesis
PADG_02555	nucleic acid-binding protein	62.4	0.0101850714020848
PADG_00872	histone H4	71.3	0.0252015733715969
PROTEIN SYNTHESIS
Ribosome biogenesis
PADG_11904	Ribosomal protein L1	36.56	0.0547556214196747
PADG_03856	60S ribosomal protein L15	31.71	0.000948265034607996
PADG_04848	60S ribosomal protein L8-B	58.13	0.00391393542396789
PADG_04862	50S ribosomal protein Mrp49	12.73	0.0046969426014565
PADG_05721	60S ribosomal protein L4	139	0.031687423620715
PADG_00784	40S ribosomal protein S0	43.43	0.038488765469723
PADG_02056	ribosomal protein L7	39.41	0.00101174747252608
PADG_01654	40S ribosomal protein S6-A	84.13	0.00128612006836141
PADG_00354	40S ribosomal protein S17	91.49	0.00512401922994533
PADG_01914	60S ribosomal protein L35	36.39	0.00595985342101163
PADG_00627	mitochondrial large ribosomal subunit L49, variant	5.15	0.00635571801442804
PADG_01387	60S ribosomal protein L7	35.88	0.00676476492288821
PADG_03778	60S ribosomal protein L10-A	56.25	0.0128434095495006
PADG_04106	60S ribosomal protein L11	47.97	0.0202870981819721
PADG_03873	60S ribosomal protein L20	18.21	0.0326173334051663
PADG_06525	40S ribosomal protein S1	78.17	0.0498924638228775
PADG_05939	60S ribosomal protein L27a	92.23	0.00976778835723734
PADG_03326	40S ribosomal protein S9	28.36	0.0516200825998414
PADG_03315	40S ribosomal protein S4	84.65	0.00145057927925207
PADG_02888	60S ribosomal protein L6 O	64.61	0.00058696534564495
PADG_06838	40S ribosomal protein S5	81.11	0.0280593514265553
PADG_02828	Ribosomal protein	35.23	0.0319912825552141
PADG_06048	40S ribosomal protein S27	16.06	0.0441806922768012
PADG_11379	60S ribosomal protein L5	90.99	0.00947872658438146
translation
PADG_02759	ribosome recycling factor domain-containing protein	14.85	0.00717309135667122
PADG_02896	elongation factor 1-beta	55.72	0.000328396134515179
PADG_00692	elongation factor 1-alpha	229.91	0.0033049385655597
PADG_08125	Elongation factor 2	258.41	0.00977484226145031
PADG_06265	elongation factor 1-gamma	94.06	0.00245190358187735
Aminoacyl-tRNA-synthetases
PADG_05848	glycine-tRNA ligase	29.33	0.0284549763738526
PROTEIN FOLDING AND STABILIZATION
Protein folding and stabilization
PADG_02895	ATP-dependent Clp protease ATP-binding subunit ClpB	62.13	0.00276781772538938
PADG_07815	disulfide-isomerase domain	37.88	0.00378267127358446
PADG_08048	T-complex protein 1 subunit beta	88.82	0.0435867936243462
PADG_12323	peptidyl-prolyl cis-trans isomerase	46.01	0.000811310718754342
PADG_04092	peptidyl-prolyl cis-trans isomerase B	109.77	0.00718691945820977
PADG_05628	Protein disulfide-isomerase domain	65.37	0.0189209329424933
PADG_06488	peptidyl-prolyl cis-trans isomerase D	139.23	0.0284592321370524
Protein/peptide degradation
PADG_00599	26S protease regulatory subunit 6A	58.13	0.0340488792956519
CELLULAR TRANSPORT
Transported compounds (substrates)
PADG_06692	mitochondrial phosphate carrier protein	49.55	0.028478971205458
PADG_01440	ADP,ATP carrier protein	185.6	0.00222386670540909
Transport facilities
PADG_08263	mitochondrial outer membrane protein porin	144.86	0.00119131447896499
CELLULAR COMMUNICATION
Cellular signalling
PADG_02845	CORD and CS domain-containing	36.07	0.000230062222189261
PADG_08342	GTP-binding protein ypt1	36.58	0.0262887200043236
CELL RESCUE
Stress response
PADG_01711	Hsp90 co-chaperone AHA1	85.65	0.00381621468774507
PADG_07715	hsp90-like protein	342.67	0.00592148500579047
PADG_02761	hsp75-like protein	294.38	0.0479601189854827
PADG_08369	hsp60-like protein	831.65	0.00127751244263923
PADG_03562	chaperone DnaK	355.03	0.00874116932727769
PADG_00430	70 kDa heat shock protein	484.2	0.00660782723481957
PADG_02785	heat shock protein Hsp88	152.1	0.0223062727662165
PADG_04912	AhpC/TSA family protein	50.22	0.0170318717607415
PADG_03170	serum paraoxonase/arylesterase 2	8.91	0.0049738065878992
PADG_03163	cytochrome c peroxidase, mitochondrial	109.64	0.000593374880337985
PADG_07946	peroxisomal matrix protein	44.1	0.0297718977714577
PADG_00207	ribosome associated chaperone Zuotin	60.82	0.0439051277963011
INTERACTION WITH THE ENVIRONMENT
Cell adhesion
PADG_04440	14-3-3-like protein	109.53	0.0115304629233556
BIOGENESIS OF CELLULAR COMPONENTS
Cell wall
PADG_05303	beta-1,6-glucan biosynthesis (Knh1)	5.13	0.013018510681609
UNCLASSIFIED PROTEINS
PADG_12152	hypothetical protein	10.19	0.00345282888989835
PADG_05356	isochorismatase domain-containing protein	80.89	0.00876062721083998
PADG_06080	hypothetical protein	17.63	0.00220468098930026
PADG_11413	hypothetical protein	19.14	0.0184217228588476
PADG_11832	hypothetical protein	18.79	0.0233063048763567
PADG_01128	hypothetical protein	11.22	0.0298111381892491
PADG_04439	Uncharacterized protein	18.72	0.054953798716532
aAcession number - acession number of matched protein from Paracoccidioides brasiliensis Uniprot database
bProtein description - proteins annotation from Paracoccidioides brasiliensis database or by homology in Blast2GO or NCBI
cScore - score obtained from the MS Amanda 2.0
dp-value - statistically significant differences are considered with ≤ 0.05 (ANOVA)
eBiological process of differentially expressed proteins from MIPS (http://mips.helmholtz-muenchen.de/funcatDB ) and Uniprot databases (http://www.uniprot.org/).

## Sheet: Table S8.
Table S8. Identified proteins from Paracoccidioides brasiliensis down-regulated in the yeast phase compared to the mycelia-to-yeast transition and mycelia phases
Acession numbera	Protein descriptionb	Scorec	p-valued
Functional categoriese
METABOLISM
Amino acid metabolism
PADG_02214	4-aminobutyrate aminotransferase	146.62	0.000473697117025741
PADG_03522	methylthioadenosine phosphorylase	61.07	0.00188671139057892
PADG_06252	1,2-dihydroxy-3-keto-5-methylthiopentene dioxygenase	29.88	0.00701338481935753
PADG_06144	saccharopine dehydrogenase	25.89	0.00527529557636022
PADG_01718	Saccharopine dehydrogenase [NADP+, L-glutamate-forming]	25.07	0.0221450392480064
PADG_08021	phospho-2-dehydro-3-deoxyheptonate aldolase	35.26	0.00034871632473159
PADG_04603	spermidine synthase	34.69	0.0432103775062461
Nucleotide/nucleoside/nucleobase metabolism
PADG_04869	HIT domain-containing	27.59	0.00214233464281135
PADG_00780	ribose-phosphate pyrophosphokinase II	65.5	0.00949990061787514
PADG_08066	purine nucleoside phosphorylase I, inosine and guanosine-specific	14.82	0.00427473565670872
PADG_00322	xanthine-guanine phosphoribosyl transferase	29.21	0.00126429186045653
PADG_00621	Hydroxyisourate hydrolase	5.54	0.0195414250770774
PADG_07970	dihydroorotase, homodimeric	36.69	0.000601494528361185
PADG_01100	uracil phosphoribosyltransferase	22.47	0.00342045544824264
PADG_07782	Deoxyuridine 5'-triphosphate nucleotidohydrolase	81.69	0.00385911777105953
PADG_06054	deoxyribose-phosphate aldolase	14.93	0.0359382344610037
PADG_02658	nucleoside-diphosphate-sugar epimerase	26.88	0.000440673349932956
Phosphate metabolism
PADG_0417	Inorganic pyrophosphatase	101.62	0.00039648057603618
C-compound and carbohydrate metabolism
PADG_00649	alcohol oxidase	99.63	0.000210018090153545
PADG_04687	short-chain dehydrogenase reductase family	63.12	0.00109994176880593
PADG_03859	NADP-dependent mannitol dehydrogenase	37.32	0.0016711614063246
PADG_00735	Lactam utilization protein lamB	19.26	0.00269083936760223
PADG_01372	mannitol-1-phosphate 5-dehydrogenase	98.2	0.00320014525763444
PADG_05855	lactonohydrolase	38.03	0.00734969612425638
PADG_07606	2,5-diketo-D-gluconic acid reductase A	77.45	0.010818881866288
PADG_06740	betaine aldehyde dehydrogenase	60.37	0.0325496051578872
PADG_01677	acetyl-coenzyme A synthetase	23.94	0.0413980013723899
PADG_05081	Aldehyde dehydrogenase	222.22	0.000318428299089706
Lipid, fatty acid and isoprenoid metabolism
PADG_03492	phosphatidylserine decarboxylase	29.91	0.00185747080872941
PADG_03449	Isopentenyl-diphosphate delta-isomerase	20.95	0.0209229087713661
Secondary metabolism
PADG_08034	dienelactone hydrolase family protein	107.18	0.00108007819663931
PADG_01052	3-demethylubiquinone-9 3-methyltransferase	20.31	0.00572417440168868
PADG_00312	cytochrome c heme lyase	15.03	0.0179304699139903
ENERGY
Glycolysis and gluconeogenesis
PADG_00852	fructose-1,6-bisphosphate aldolase, class 2	18.6	0.0321261222174796
PADG_07950	glucokinase	34.61	0.0269789169774159
PADG_08503	Phosphoenolpyruvate carboxykinase	71.43	0.0115249761276736
PADG_06906	Triosephosphate isomerase	155.73	0.00153813947318225
PADG_05109	2,3-bisphosphoglycerate-independent phosphoglycerate mutase	62.5	0.0117496849150458
PADG_02411	Glyceraldehyde-3-phosphate dehydrogenase	554.25	0.0492052726676888
Tricarboxylic-acid pathway (citrate cycle, Krebs cycle, TCA cycle)
PADG_04165	pyruvate dehydrogenase complex component Pdx1	38.2	0.00131307433739174
Electron transport and membrane-associated energy conservation
PADG_06196	12-oxophytodienoate reductase	53.59	0.000130524968963367
PADG_07749	NAD(P)H:quinone oxidoreductase, type IV	209.82	0.0488987573295302
Respiration
PADG_05403	NADH-ubiquinone oxidoreductase 21 kDa subunit	61.24	0.0252028231260988
Fermentation
PADG_11405	Alcohol dehydrogenase 1	181.54	0.000117667332982207
PADG_04701	Alcohol dehydrogenase	19.87	0.0398751128886334
CELL CYCLE AND DNA PROCESSING
DNA processing
PADG_03459	replication factor-A protein	33.18	0.0149027131920101
PADG_05818	HLH DNA binding	11.19	0.0230078557563301
PADG_02683	UV excision repair protein Rad23	95.32	0.0101122103649832
PADG_05709	histone acetyltransferase type B subunit 2	27.36	0.00164234466516168
PADG_00656	Non-histone chromosomal protein 6	49.18	0.00349912944508594
Cell cycle
PADG_04795	deubiquitination-protection protein dph1	66.45	0.00011583181867771
PADG_05683	cell division control protein 48	276.29	0.000330152297791995
PADG_07319	septin-1	30.11	0.000818895717889287
PADG_07515	NSFL1 cofactor p47	31.97	0.0143456926429943
TRANSCRIPTION
RNA synthesis
PADG_00814	branchpoint-bridging protein	22.78	0.000361519806372817
PADG_04307	mRNA binding post-transcriptional regulator	149.3	0.00322339287702619
PADG_01508	U1 small nuclear ribonucleoprotein C	9.16	0.0268581913593662
PADG_01455	KH domain RNA-binding protein	177.31	0.000544832339699319
PADG_08081	zinc knuckle domain	30.31	0.000727891867202843
PADG_00220	class 2 transcription repressor NC2	9.43	0.00304321420966517
PADG_04311	cellular nucleic acid-binding protein	21.89	0.0115271319353104
PADG_03869	HMG box	37.81	0.0149326260057446
PADG_06182	transcriptional repressor	130.91	0.0323405291079937
RNA processing
PADG_02783	RNA-binding La domain-containing protein	35.41	0.0252707765390186
PADG_07689	transformer-SR ribonucleoprotein	63.33	0.00285515817257463
PADG_00044	28 kDa ribonucleoprotein	51.51	0.0311052414112992
PADG_00576	RNA recognition domain-containing protein containing protein, variant	43.25	0.000366474914980045
PADG_05340	pre-mrna splicing factor	73.65	0.00567170230733727
PADG_04369	splicing factor U2AF 23 kDa subunit	7.35	0.0093556652043975
PADG_04301	WD repeat-containing protein	33.57	0.0304988927372442
PROTEIN SYNTHESIS
Ribosome biogenesis
PADG_01026	60S ribosomal protein L43	48.71	0.00189393950236822
PADG_05686	ribosome biogenesis protein	19.52	0.0171919284417786
PADG_00335	40S ribosomal protein S14	150.13	0.0009283171462339
PADG_07583	40S ribosomal protein S21	54.68	0.00321015987134523
PADG_03781	60S ribosomal protein L30	65.22	0.00769160773234302
PADG_00995	ubiquitin-40S ribosomal protein S27a	80.68	0.0155770103199853
PADG_02249	60S ribosomal protein L2	50.71	0.049831342606761
PADG_01427	40S ribosomal protein S12	55.94	0.00188255977619058
Translation
PADG_01079	translation initiation factor 4B	132.46	0.0305078072836169
PADG_07356	woronin body major protein	79.11	0.00055674974717756
PADG_01865	Eukaryotic translation initiation factor 3 subunit H	84.83	0.00217169449999158
PADG_00457	translation initiation factor 4G	97.39	0.0127112389368946
PADG_06110	translation initiation factor SUI1	25.21	0.0258640355371289
PADG_02691	eukaryotic translation initiation factor 6	19.22	0.0525198964080063
PROTEIN FOLDING AND STABILIZATION
Protein folding and stabilization
PADG_12329	prefoldin subunit 2	15.08	0.00122708938870604
PADG_08587	Peptidylprolyl isomerase	24.02	0.000635200628117717
PADG_01852	small glutamine-rich tetratricopeptide repeat-containing protein	61.51	0.0194408966072878
PADG_05203	Peptidyl-prolyl cis-trans isomerase	49.8	0.028957954112554
PADG_01565	calnexin	82.6	0.0476035441549569
PADG_07953	Peptidyl-prolyl cis-trans isomerase	32.66	0.00239744249348738
PADG_04034	Chaperone DnaJ	148.98	0.0070692227624351
PADG_02206	DnaJ domain protein Psi	62.1	0.0474842422073504
PADG_05229	chaperone protein dnaJ 3	20.67	0.00851844162738829
Protein targeting, sorting and translocation
PADG_02619	F-box domain-containing	45.73	0.0017688464217684
PADG_08188	vacuolar-sorting protein snf7	23.85	0.00562474527488371
PADG_08646	class E vacuolar -sorting machinery HSE1	22.48	0.0176936537439237
PADG_03274	mitochondrial import inner membrane translocase subunit tim9	36.03	0.0226626979060814
PADG_00240	SNF7 family protein Fti1/Did2	20.82	0.00561971799727414
Protein modification
PADG_00809	ubiquitin-conjugating enzyme	17.71	0.00179716781257883
PADG_07925	ubiquitin-conjugating enzyme E2 N	24.77	0.00217641874973217
PADG_00569	5'/3'-nucleotidase SurE	7.3	0.0203490779710472
PADG_05929	protein-L-isoaspartate O-methyltransferase	8.5	0.000104293058688337
Protein/peptide degradation
PADG_04167	aspartyl aminopeptidase	86.75	0.000221830754827111
PADG_02637	ubiquitin-conjugating enzyme	47.99	0.00552046595228165
PADG_06290	proteasome component PRE5	48.18	0.0119003210880048
PADG_03221	thimet oligopeptidase	44.01	0.0152211653648595
PADG_05922	glutamate carboxypeptidase	62.82	0.018794315888034
PADG_05820	xaa-Pro aminopeptidase	60.96	0.0537361658754471
PADG_05160	Dipeptidyl peptidase 3	42.94	0.000553026709381306
PADG_08442	Proteasome subunit alpha type	30.72	0.00644585367629858
PADG_03967	proteasome component C5	45.24	0.012833799267322
PADG_07190	Proteasome endopeptidase complex	37.56	0.0500129362578737
PADG_00634	vacuolar protease A	25.22	0.00276331930081985
PADG_06546	Aminopeptidase	59.91	0.018748446410497
CELLULAR TRANSPORT
Transported compounds (substrates)
PADG_07964	V-type proton ATPase subunit E	83.38	0.00770764690084264
PADG_08176	phosphatidylinositol-phosphatidylcholine transfer protein	31.56	0.0103878866021587
PADG_01363	diazepam-binding inhibitor (GABA receptor acyl- -binding )	84.2	0.0170201896661536
PADG_03559	Cytochrome b5	28.87	0.0428430530059768
Transport routes
PADG_02022	clathrin light chain	84.07	0.00526327780889446
PADG_02924	G2/M phase checkpoint control protein Sum2	24.09	0.000640360610487575
PADG_07014	vesicular-fusion sec17	58.84	0.0410862235352565
CELLULAR COMMUNICATION
Cellular signalling
PADG_08191	cAMP-dependent kinase regulatory subunit	15.37	0.000153652216039725
PADG_04383	tricalbin-3	25.57	0.00157729548942107
PADG_07652	CAMK/CAMK1/CAMK1-CMK protein k	16.53	0.00982473505840494
PADG_07287	WD repeat	13.98	0.0424886349236938
PADG_03219	myosin regulatory light chain cdc4	34.13	0.00245254380627877
CELL RESCUE
Stress response
PADG_02981	ThiJ/PfpI family protein	71.14	0.0202700356111835
PADG_08118	hsp72-like protein	959.26	0.00757422338032652
PADG_03963	30 kDa heat shock	138.26	0.000805454890924632
PADG_03654	hypothetical protein	19.31	0.000102412429082015
PADG_05032	Hsp90 binding co-chaperone (Sba1)	39.31	0.0317768742306163
PADG_03423	glutathione S-transferase Gst3	28.83	0.000573696552796715
PADG_02764	thioredoxin-like protein	76.21	0.00495776661632139
PADG_05344	peroxiredoxin Q BCP	15.93	0.00309586826577796
PADG_05504	thioredoxin	106.67	0.0208911445460205
PADG_03095	mitochondrial peroxiredoxin PRX1	33.08	0.0351949640957963
Virulence, disease factors
PADG_07422	serine proteinase	29.51	0.00264817902949662
Detoxification
PADG_00073	SAM-dependent methyltransferase COQ5 family	35.14	0.000874824117092326
PADG_07418	superoxide dismutase [Cu-Zn] SOD1	101.1	0.00119250240482325
PADG_01755	Fe-Mn family superoxide dismutase SOD2	40.2	0.0191136606558536
CELL FATE
Cell growth / morphogenesis
PADG_05517	rho-gdp dissociation inhibitor	21.41	0.019945607030085
PADG_04559	progesterone binding	16.55	0.0378473693930494
Cell death
PADG_06087	hypothetical protein	15.32	0.000495869192119841
INTERACTION WITH THE ENVIRONMENT
Cell adhesion
PADG_07615	immunodominant antigen Gp43	22.2	0.00164042968040959
BIOGENESIS OF CELLULAR COMPONENTS
Cell wall
PADG_00994	chitinase class II	236.68	0.000152810421803673
PADG_03691	β-1,3-exoglucanase	9.66	0.000192529842468642
PADG_04499	cell wall protein ECM33 precursor	22.82	0.000415316082694873
PADG_02862	1,3-beta-glucosidase	9.17	0.0194863299097851
CELL TYPE DIFFERENTIATON
Fungal/microorganismic cell type differentiation
PADG_04260	NIMA-interacting protein TinC	29.3	0.000707300897920691
PADG_08091	cell polarity (Alp11)	11.88	0.0208774113534429
UNCLASSIFIED PROTEINS
PADG_02604	hypothetical protein	33.89	0.00015844299425143
PADG_02181	HAD-superfamily hydrolase	36.51	0.000200997050975056
PADG_12447	hypothetical protein	102.27	0.000252966887635888
PADG_04907	hypothetical protein	47.96	0.000318705002215328
PADG_05157	cell surface protein, putative	27.81	0.000347601158886615
PADG_04343	short chain dehydrogenase/reductase	21.75	0.000645592053848837
PADG_01857	Uncharacterized protein	41.39	0.000735739746029736
PADG_02967	Uncharacterized protein	111.93	0.000954103076199105
PADG_06021	hypothetical protein	32.74	0.000987328858139613
PADG_06202	Arp2 3 complex subunit Arc16	66.98	0.00132807191136456
PADG_07670	SAP domain-containing protein	30.66	0.0013911862778064
PADG_11347	hypothetical protein	33.49	0.00197211084602885
PADG_00422	actin cytoskeleton protein (VIP1)	162.78	0.00207529238829785
PADG_04205	hypothetical protein	39.47	0.00267855755722755
PADG_01002	erythrocyte band 7 integral membrane protein	17.5	0.00271552290942387
PADG_02858	hypothetical protein	37.78	0.00310539167374307
PADG_11101	hypothetical protein	41.61	0.00317627875002816
PADG_00674	hypothetical protein	13.05	0.00394824311127837
PADG_02909	Uncharacterized protein	14.92	0.00455833380773627
PADG_11424	hypothetical protein	41.88	0.00515308641760238
PADG_02338	Uncharacterized protein	19.47	0.00599800759227989
PADG_12252	hypothetical protein	8.88	0.00737286242790404
PADG_08152	hypothetical protein	13.17	0.00772151473816209
PADG_08270	UBX domain-containing protein	8.33	0.00779498683485196
PADG_02944	hypothetical protein	23.01	0.00846113292689915
PADG_00921	Uncharacterized protein	35.19	0.00965739615783812
PADG_11487	hypothetical protein	17.57	0.0106368435907347
PADG_07225	Uncharacterized protein	24.59	0.0107115482507958
PADG_11950	hypothetical protein	122.48	0.0114196399407177
PADG_06136	related to mismatched base pair and cruciform dna recognition	21.36	0.0130031745279776
PADG_07506	hypothetical protein	44.27	0.0146863742665499
PADG_02118	Uncharacterized protein	16.96	0.016955093392485
PADG_04818	hypothetical protein	5.42	0.0170034848346801
PADG_00676	hypothetical protein	128.58	0.0225015189702146
PADG_04685	Uncharacterized protein	15.49	0.0233426763011714
PADG_03203	BAR domain-containing protein	88.17	0.0256785799658214
PADG_04215	DUF124 domain-containing protein	21.2	0.026961653931293
PADG_01688	DlpA domain-containing protein	12.4	0.030468175182578
PADG_02709	hypothetical protein	17.25	0.0373430897201166
PADG_05584	hypothetical protein	13.06	0.0507774717047346
PADG_02307	CUE domain-containing	12.64	0.052604670310913
PADG_04806	hypothetical protein	14.14	0.0526341547562164
PADG_06945	GYF domain-containing protein	26.02	0.0535146776162895
PADG_06699	Uncharacterized protein	14.25	0.000786530106643649
aAcession number - acession number of matched protein from Paracoccidioides brasiliensis Uniprot database
bProtein description - proteins annotation from Paracoccidioides brasiliensis database or by homology in Blast2GO or NCBI
cScore - score obtained from the MS Amanda 2.0
dp-value - statistically significant differences are considered with ≤ 0.05 (ANOVA)
eBiological process of differentially expressed proteins from MIPS (http://mips.helmholtz-muenchen.de/funcatDB ) and Uniprot databases (http://www.uniprot.org/).
